# Supplementary material for: Imaging inflammation using an activated macrophage probe with Slc18b1 as the activation-selective gating target
Source: Nat Commun. 2019 Mar 7;10:1111. doi: 10.1038/s41467-019-08990-9 (PMC6405920; doi:10.1038/s41467-019-08990-9)
Supplement: Supplementary file 5 — Supplementary Data 1 [file 41467_2019_8990_MOESM5_ESM.xlsx]

## Sheet: Spectroscopic Properties of AD 
Spectroscopic properties of AD library
Code	M.W.	Abs(nm)	Em(nm)	Ext. coeff.	QY
AD{1,11}	523.6	458	542	46483	0.18
AD{1,92}	482.6	458	542	58268	0.14
AD{1,102}	532.6	458	543	52367	0.16
AD{1,131}	530.7	458	545	27580	0.18
AD{1,165}	470.6	458	543	44011	0.17
AD{1,381}	518.6	458	542	45967	0.2
AD{1,382}	494.6	458	541	64641	0.1
AD{1,396}	502.6	458	542	50451	0.18
AD{1,384}	510.3	458	543	58268	0.12
AD{1,427}	483.6	458	544	49843	0.16
AD{6,11}	475.6	458	542	46483	0.17
AD{6,92}	434.6	458	540	60838	0.12
AD{6,102}	484.6	458	543	54434	0.14
AD{6,131}	482.6	458	544	47552	0.15
AD{6,165}	422.5	458	542	43547	0.18
AD{6,381}	470.6	458	544	32070	0.19
AD{6,382}	446.6	458	541	56671	0.14
AD{6,396}	454.6	458	543	48105	0.17
AD{6,384}	462.6	458	542	54434	0.13
AD{6,427}	435.6	458	544	45462	0.17
AD{7,11}	445.5	458	540	38306	0.18
AD{7,92}	404.5	458	542	41788	0.16
AD{7,102}	454.5	458	541	43094	0.15
AD{7,131}	452.5	458	545	33096	0.17
AD{7,165}	392.5	458	543	42214	0.17
AD{7,381}	440.5	458	542	46483	0.16
AD{7,382}	416.5	458	542	33910	0.15
AD{7,396}	424.5	458	544	50451	0.14
AD{7,384}	432.6	458	544	47552	0.12
AD{7,427}	405.5	458	541	59100	0.12
AD{25,11}	556.1	458	533	67820	0.08
AD{25,92}	515	458	541	53038	0.14
AD{25,102}	565.1	458	542	56671	0.14
AD{25,131}	563.1	458	544	44484	0.16
AD{25,165}	503	458	544	49843	0.17
AD{25,381}	551	458	543	30873	0.22
AD{25,382}	527.1	458	533	55160	0.04
AD{25,396}	535	458	542	53038	0.17
AD{25,384}	543.1	458	544	55905	0.12
AD{25,427}	516	458	545	53038	0.13
AD{27,11}	579.6	458	540	68950	0.05
AD{27,92}	538.6	458	538	70119	0.05
AD{27,102}	588.6	458	543	52367	0.1
AD{27,131}	586.7	458	544	60838	0.07
AD{27,165}	526.6	458	543	59100	0.1
AD{27,381}	574.6	458	546	55905	0.12
AD{27,382}	550.6	458	542	63646	0.09
AD{27,396}	558.6	458	544	63646	0.09
AD{27,384}	566.7	458	544	59100	0.09
AD{27,427}	539.6	458	543	49843	0.13
AD{29,11}	515.6	458	539	53038	0.14
AD{29,92}	474.6	458	535	65667	0.05
AD{29,102}	524.7	458	541	60838	0.13
AD{29,131}	522.7	458	542	61746	0.13
AD{29,165}	462.6	458	541	50451	0.17
AD{29,381}	510.6	458	541	55905	0.15
AD{29,382}	486.6	458	538	64641	0.06
AD{29,396}	494.6	458	540	70119	0.09
AD{29,384}	502.7	458	539	60838	0.13
AD{29,427}	475.6	458	541	58268	0.16
AD{36,11}	527.6	458	543	59100	0.14
AD{36,92}	486.6	458	540	59957	0.13
AD{36,102}	536.6	458	531	66726	0.1
AD{36,131}	534.6	458	540	56671	0.15
AD{36,165}	474.5	458	543	52367	0.19
AD{36,381}	522.6	458	544	54434	0.17
AD{36,382}	498.6	458	544	59100	0.15
AD{36,396}	506.6	458	542	55905	0.16
AD{36,384}	514.6	458	544	59100	0.13
AD{36,427}	487.6	458	542	56671	0.15
AD{49,11}	486.5	458	537	48671	0.15
AD{49,92}	445.5	458	540	62682	0.1
AD{49,102}	495.5	458	543	51074	0.15
AD{49,131}	493.6	458	541	53038	0.15
AD{49,165}	433.5	458	544	54434	0.16
AD{49,381}	481.5	458	541	48671	0.19
AD{49,382}	457.5	458	545	50451	0.17
AD{49,396}	465.5	458	544	52367	0.17
AD{49,384}	473.6	458	544	49250	0.14
AD{49,427}	446.5	458	541	48105	0.15

## Sheet: Spectorscopic Proerties of ADCA
Spectroscopic properties of ADCA library
Code	MW	Abs(nm)	Em(nm)	Ext. coeff.	QY
ADCA{1,11}	600.1	457	548	65150	0.19
ADCA{1,92}	559.1	453	545	56286	0.21
ADCA{1,102}	609.1	457	548	47011	0.19
ADCA{1,131}	607.1	430	548	41164	0.2
ADCA{1,165}	547	430	546	34332	0.16
ADCA{1,381}	595.1	430	546	37954	0.19
ADCA{1,382}	571.1	430	548	39400	0.16
ADCA{1,396}	579.1	430	545	43094	0.17
ADCA{1,384}	587.2	459	546	44011	0.18
ADCA{1,427}	560.1	457	547	55160	0.2
ADCA{6,11}	552.1	462	545	58268	0.18
ADCA{6,92}	511.1	459	547	41370	0.17
ADCA{6,102}	561.1	459	545	41370	0.17
ADCA{6,131}	559.1	459	546	37270	0.18
ADCA{6,165}	499	459	548	32704	0.18
ADCA{6,381}	547	430	545	35359	0.19
ADCA{6,382}	523.1	459	545	35359	0.18
ADCA{6,396}	531	430	547	39400	0.16
ADCA{6,384}	539.1	460	546	42431	0.18
ADCA{6,427}	512	457	545	63160	0.19
ADCA{7,11}	522	457	545	85299	0.15
ADCA{7,92}	481	459	548	46223	0.19
ADCA{7,102}	531	459	545	50145	0.19
ADCA{7,131}	529	462	545	42649	0.2
ADCA{7,165}	468.9	462	546	43319	0.19
ADCA{7,381}	517	462	548	47011	0.2
ADCA{7,382}	493	462	547	40960	0.21
ADCA{7,396}	501	459	544	47827	0.19
ADCA{7,384}	509	459	548	43778	0.17
ADCA{7,427}	482	457	544	83576	0.16
ADCA{25,11}	632.5	430	548	75218	0.15
ADCA{25,92}	591.5	459	545	40759	0.17
ADCA{25,102}	641.5	462	545	39971	0.17
ADCA{25,131}	639.6	462	546	43319	0.2
ADCA{25,165}	579.5	459	547	32575	0.17
ADCA{25,381}	627.5	457	546	50761	0.18
ADCA{25,382}	603.5	430	544	45213	0.16
ADCA{25,396}	611.5	430	546	42214	0.18
ADCA{25,384}	619.6	430	545	48671	0.16
ADCA{25,427}	592.5	457	546	62682	0.17
ADCA{27,11}	656.1	430	544	88021	0.13
ADCA{27,92}	615.1	456	544	42431	0.16
ADCA{27,102}	665.1	456	548	47280	0.17
ADCA{27,131}	663.1	456	546	48105	0.17
ADCA{27,165}	603	430	545	39400	0.17
ADCA{27,381}	651.1	430	544	39400	0.21
ADCA{27,382}	627.1	430	545	37954	0.17
ADCA{27,396}	635.1	430	548	44246	0.16
ADCA{27,384}	643.1	457	548	47552	0.15
ADCA{27,427}	616.1	456	544	59525	0.16
ADCA{29,11}	592.1	460	546	52038	0.19
ADCA{29,92}	551.1	459	546	42431	0.17
ADCA{29,102}	601.1	430	546	43547	0.17
ADCA{29,131}	599.2	430	546	37439	0.19
ADCA{29,165}	539.1	459	546	32320	0.19
ADCA{29,381}	587.1	430	546	35359	0.21
ADCA{29,382}	563.1	430	545	37439	0.19
ADCA{29,396}	571.1	430	545	38664	0.18
ADCA{29,384}	579.2	430	547	49250	0.19
ADCA{29,427}	552.1	457	544	52367	0.2
ADCA{36,11}	604.1	464	545	41370	0.27
ADCA{36,92}	563.1	459	544	40759	0.2
ADCA{36,102}	613.1	457	544	43094	0.2
ADCA{36,131}	611.1	462	545	35664	0.22
ADCA{36,165}	551	459	543	35818	0.25
ADCA{36,381}	599.1	457	542	37439	0.26
ADCA{36,382}	575.1	462	544	33096	0.23
ADCA{36,396}	591.1	462	543	35664	0.23
ADCA{36,384}	583.1	459	545	41788	0.19
ADCA{36,427}	564.1	457	545	49545	0.24
ADCA{49,11}	563	457	546	73875	0.18
ADCA{49,92}	522	430	547	47011	0.18
ADCA{49,102}	572	430	548	58681	0.18
ADCA{49,131}	570	430	548	49545	0.18
ADCA{49,165}	509.9	430	548	42649	0.2
ADCA{49,381}	558	430	546	47827	0.22
ADCA{49,382}	534	430	546	44484	0.18
ADCA{49,396}	542	430	547	50451	0.18
ADCA{49,384}	550	430	548	53381	0.17
ADCA{49,427}	523	457	547	73221	0.18
