# Supplementary material for: Imaging inflammation using an activated macrophage probe with Slc18b1 as the activation-selective gating target
Source: Nat Commun. 2019 Mar 7;10:1111. doi: 10.1038/s41467-019-08990-9 (PMC6405920; doi:10.1038/s41467-019-08990-9)
Supplement: Supplementary file 6 — Supplementary Data 2 [file 41467_2019_8990_MOESM6_ESM.xlsx]

## Sheet: Human SLC list
Symbol	GeneID	Aliases	description	other_designations	map_location	chromosome	genomic_nucleotide_accession.version	start_position_on_the_genomic_accession	end_position_on_the_genomic_accession	orientation	exon_count	OMIM
SLC1A1	6505	DCBXA, EAAC1, EAAT3, SCZD18	solute carrier family 1 (neuronal/epithelial high affinity glutamate transporter, system Xag), member 1	excitatory amino acid carrier 1|neuronal and epithelial glutamate transporter|sodium-dependent glutamate/aspartate transporter 3|solute carrier family 1 member 1	9p24	9	NC_000009.12	4490427	4587469	plus	14	133550
SLC1A2	6506	EAAT2, GLT-1, HBGT	solute carrier family 1 (glial high affinity glutamate transporter), member 2	excitotoxic amino acid transporter 2|glutamate/aspartate transporter II|sodium-dependent glutamate/aspartate transporter 2	11p13-p12	11	NC_000011.10	35251205	35420063	minus	16	600300
SLC1A3	6507	EA6, EAAT1, GLAST, GLAST1	solute carrier family 1 (glial high affinity glutamate transporter), member 3	GLAST-1|sodium-dependent glutamate/aspartate transporter 1|solute carrier family 1 member 3	5p13	5	NC_000005.10	36606355	36688334	plus	12	600111
SLC1A4	6509	ASCT1, SATT, SPATCCM	solute carrier family 1 (glutamate/neutral amino acid transporter), member 4	ASCT-1|alanine/serine/cysteine/threonine transporter 1|glutamate/neutral amino acid transporter|solute carrier family 1 member 4	2p15-p13	2	NC_000002.12	64988445	65023865	plus	9	600229
SLC1A5	6510	AAAT, ASCT2, ATBO, M7V1, M7VS1, R16, RDRC	solute carrier family 1 (neutral amino acid transporter), member 5	ATB(0)|RD114 virus receptor|RD114/simian type D retrovirus receptor|baboon M7 virus receptor|neutral amino acid transporter B|sodium-dependent neutral amino acid transporter type 2|solute carrier family 1 member 5	19q13.3	19	NC_000019.10	46759698	46788649	minus	11	109190
SLC1A6	6511	EAAT4	solute carrier family 1 (high affinity aspartate/glutamate transporter), member 6	sodium-dependent glutamate/aspartate transporter|solute carrier family 1 member 6	19p13.12	19	NC_000019.10	14950033	15010643	minus	15	600637
SLC1A7	6512	AAAT, EAAT5	solute carrier family 1 (glutamate transporter), member 7	excitatory amino acid transporter 5 (retinal glutamate transporter)|retinal glutamate transporter	1p32.3	1	NC_000001.11	53087179	53142632	minus	13	604471
SLC2A1	6513	CSE, DYT17, DYT18, DYT9, EIG12, GLUT, GLUT-1, GLUT1, GLUT1DS, HTLVR, PED	solute carrier family 2 (facilitated glucose transporter), member 1	choreoathetosis/spasticity, episodic (paroxysmal choreoathetosis/spasticity)|glucose transporter type 1, erythrocyte/brain|hepG2 glucose transporter|human T-cell leukemia virus (I and II) receptor|receptor for HTLV-1 and HTLV-2	1p34.2	1	NC_000001.11	42925375	42959176	minus	10	138140143090
SLC2A2	6514	GLUT2	solute carrier family 2 (facilitated glucose transporter), member 2	glucose transporter type 2, liver	3q26.1-q26.2	3	NC_000003.12	170995365	171026979	minus	13	138160
SLC2A3	6515	GLUT3	solute carrier family 2 (facilitated glucose transporter), member 3	GLUT-3|glucose transporter type 3, brain	12p13.3	12	NC_000012.12	7919228	7936296	minus	10	138170
SLC2A4	6517	GLUT4	solute carrier family 2 (facilitated glucose transporter), member 4	GLUT-4|glucose transporter type 4, insulin-responsive|insulin-responsive glucose transporter type 4	17p13	17	NC_000017.11	7281735	7288048	plus	11	138190
SLC2A5	6518	GLUT-5, GLUT5	solute carrier family 2 (facilitated glucose/fructose transporter), member 5	glucose transporter type 5, small intestine|glucose transporter-like protein 5	1p36.2	1	NC_000001.11	9036943	9071704	minus	14	138230
SLC2A6	11182	GLUT6, GLUT9, HSA011372	solute carrier family 2 (facilitated glucose transporter), member 6	GLUT-6|GLUT-9|glucose transporter type 6|glucose transporter type 9	9q34	9	NC_000009.12	133471094	133479154	minus	10	606813
SLC2A7	155184	GLUT7	solute carrier family 2 (facilitated glucose transporter), member 7	GLUT-7|glucose transporter type 7|intestinal facilitative glucose transporter 7	1p36.2	1	NC_000001.11	8960853	9026384	minus	15	610371
SLC2A8	29988	GLUT8, GLUTX1	solute carrier family 2 (facilitated glucose transporter), member 8	glucose transporter type 8|glucose transporter type X1	9q33.3	9	NC_000009.12	127397138	127407898	plus	11	605245
SLC2A9	56606	GLUT9, GLUTX, UAQTL2, URATv1	solute carrier family 2 (facilitated glucose transporter), member 9	GLUT-9|glucose transporter type 9|human glucose transporter-like protein-9|urate voltage-driven efflux transporter 1	4p16.1	4	NC_000004.12	9771125	10040248	minus	24	606142
SLC2A10	81031	ATS, GLUT10	solute carrier family 2 (facilitated glucose transporter), member 10	GLUT-10|glucose transporter type 10	20q13.1	20	NC_000020.11	46708347	46736347	plus	8	606145
SLC2A11	66035	GLUT10, GLUT11	solute carrier family 2 (facilitated glucose transporter), member 11	facilitative glucose transporter GLUT11|glucose transporter protein 10|glucose transporter protein 11|glucose transporter type 10|glucose transporter type 11|glucose transporter-like protein XI	22q11.23	22	NC_000022.11	23856703	23886112	plus	14	610367
SLC2A12	154091	GLUT12, GLUT8	solute carrier family 2 (facilitated glucose transporter), member 12	GLUT-12|glucose transporter type 12	6q23.2	6	NC_000006.12	133987581	134052668	minus	6	610372
SLC2A13	114134	HMIT	solute carrier family 2 (facilitated glucose transporter), member 13	H(+)-myo-inositol symporter|h(+)-myo-inositol cotransporter|proton (H+) myo-inositol symporter|solute carrier family 2 member 13	12q12	12	NC_000012.12	39755021	40106074	minus	13	611036
SLC2A14	144195	GLUT14, SLC2A3P3	solute carrier family 2 (facilitated glucose transporter), member 14	glucose transporter type 14|solute carrier family 2 (facilitated glucose transporter), member 3 pseudogene 3	12p13.31	12	NC_000012.12	7812512	7891196	minus	20	611039
SLC3A1	6519	ATR1, CSNU1, D2H, NBAT, RBAT	solute carrier family 3 (amino acid transporter heavy chain), member 1	B(0,+)-type amino acid transport protein|SLC3A1 variant B|SLC3A1 variant C|SLC3A1 variant D|SLC3A1 variant E|SLC3A1 variant F|SLC3A1 variant G|amino acid transporter 1|solute carrier family 3 (cystine, dibasic and neutral amino acid transporters), member 1|solute carrier family 3 (cystine, dibasic and neutral amino acid transporters, activator of cystine, dibasic and neutral amino acid transport)…	2p16.3	2	NC_000002.12	44275458	44320824	plus	11	104614
SLC3A2	6520	4F2, 4F2HC, 4T2HC, CD98, CD98HC, MDU1, NACAE	solute carrier family 3 (amino acid transporter heavy chain), member 2	CD98 heavy chain|antigen defined by monoclonal antibody 4F2, heavy chain|antigen identified by monoclonal antibodies 4F2, TRA1.10, TROP4, and T43|lymphocyte activation antigen 4F2 large subunit|monoclonal antibody 44D7|solute carrier family 3 (activators of dibasic and neutral amino acid transport), member 2|solute carrier family 3 member 2	11q13	11	NC_000011.10	62856012	62888883	plus	14	158070
SLC4A1	6521	AE1, BND3, CD233, DI, EMPB3, EPB3, FR, RTA1A, SAO, SW, WD, WD1, WR	solute carrier family 4 (anion exchanger), member 1 (Diego blood group)	Diego blood group|Froese blood group|Swann blood group|Waldner blood group|Wright blood group|anion exchange protein 1|anion exchanger 1|anion exchanger-1|erythrocyte membrane protein band 3|erythroid anion exchange protein|solute carrier family 4, anion exchanger, member 1 (erythrocyte membrane protein band 3, Diego blood group)|solute carrier family 4, anion exchanger, number 1	17q21.31	17	NC_000017.11	44248390	44268161	minus	22	109270
SLC4A2	6522	AE2, BND3L, EPB3L1, HKB3, NBND3	solute carrier family 4 (anion exchanger), member 2	AE 2|anion exchanger 2 type a|anion exchanger 2 type b1|anion exchanger 2 type b2|erythrocyte membrane protein band 3-like 1|non-erythroid band 3-like protein|solute carrier family 4 member 2	7q36.1	7	NC_000007.14	151058212	151076527	plus	26	109280
SLC4A3	6508	AE3, SLC2C	solute carrier family 4 (anion exchanger), member 3	AE 3|Anion exchanger 3, neuronal|CAE3/BAE3|anion exchanger 3 cardiac isoform|cardiac/brain band 3-like protein|neuronal band 3-like protein|solute carrier family 4 member 3	2q36	2	NC_000002.12	219627570	219641980	plus	24	106195
SLC4A4	8671	HNBC1, KNBC, NBC1, NBC2, NBCe1-A, SLC4A5, hhNMC, pNBC	solute carrier family 4 (sodium bicarbonate cotransporter), member 4	Na(+)/HCO3(-) cotransporter|kNBC1|sodium bicarbonate cotransporter 1 (sodium bicarbonate cotransporter, kidney; sodium bicarbonate cotransporter, pancreas)|solute carrier family 4, sodium bicarbonate cotransporter, member 4, brain type|solute carrier family 4, sodium bicarbonate cotransporter, member 5	4q21	4	NC_000004.12	71187286	71572087	plus	27	603345
SLC4A5	57835	NBC4	solute carrier family 4 (sodium bicarbonate cotransporter), member 5	NBCe2	2p13	2	NC_000002.12	74216242	74343407	minus	32	606757
SLC4A7	9497	NBC2, NBC3, NBCN1, SBC2, SLC4A6	solute carrier family 4, sodium bicarbonate cotransporter, member 7	bicarbonate transporter|electroneutral Na/HCO(3) cotransporter|sodium bicarbonate cotransporter 2|sodium bicarbonate cotransporter 2b|solute carrier family 4 member 7	3p22	3	NC_000003.12	27372721	27484420	minus	27	603353
SLC4A8	9498	NBC3, NDCBE	solute carrier family 4, sodium bicarbonate cotransporter, member 8	electroneutral Na(+)-driven Cl-HCO3 exchanger|k-NBC3	12q13.13	12	NC_000012.12	51391317	51515763	plus	32	605024
SLC4A9	83697	AE4	solute carrier family 4, sodium bicarbonate cotransporter, member 9	anion exchanger 4|sodium bicarbonate cotransporter 5|solute carrier family 4, sodium bicarbonate cotransporter-like, member 9	5q31	5	NC_000005.10	140358559	140375137	plus	24	610207
SLC4A10	57282	NBCn2, NCBE	solute carrier family 4, sodium bicarbonate transporter, member 10	solute carrier family 4, sodium bicarbonate cotransporter-like, member 10	2q24.2	2	NC_000002.12	161624335	161985276	plus	30	605556
SLC4A11	83959	BTR1, CDPD1, CHED2, NABC1, dJ794I6.2	solute carrier family 4, sodium borate transporter, member 11	bicarbonate transporter related protein 1|sodium-coupled borate cotransporter 1|solute carrier family 4, sodium bicarbonate transporter-like, member 11	20p12	20	NC_000020.11	3227417	3241482	minus	24	610206
SLC5A1	6523	D22S675, NAGT, SGLT1	solute carrier family 5 (sodium/glucose cotransporter), member 1	Na+/glucose cotransporter 1|high affinity sodium-glucose cotransporter	22q12.3	22	NC_000022.11	32043032	32113029	plus	16	182380
SLC5A2	6524	SGLT2	solute carrier family 5 (sodium/glucose cotransporter), member 2	Na(+)/glucose cotransporter 2|low affinity sodium-glucose cotransporter|solute carrier family 5 (sodium/glucose transporter), member 2|solute carrier family 5 member 2	16p11.2	16	NC_000016.10	31482535	31490770	plus	13	182381
SLC5A3	6526	BCW2, SMIT, SMIT1, SMIT2	solute carrier family 5 (sodium/myo-inositol cotransporter), member 3	Na(+)/myo-inositol cotransporter|sodium/myo-inositol cotransporter 1|sodium/myo-inositol transporter 1|solute carrier family 5 (inositol transporters), member 3	21q22.12	21	NC_000021.9	34073523	34106262	plus	2	600444
SLC5A4	6527	DJ90G24.4, SAAT1, SGLT3	solute carrier family 5 (glucose activated ion channel), member 4	Na(+)/glucose cotransporter 3|low affinity sodium glucose cotransporter|sodium transporter|sodium/glucose cotransporter 3|solute carrier family 5 (low affinity glucose cotransporter), member 4|solute carrier family 5 (neutral amino acid transporters, system A), member 4|solute carrier family 5 member 4	22q12.3	22	NC_000022.11	32218421	32353008	minus	17
SLC5A5	6528	NIS, TDH1	solute carrier family 5 (sodium/iodide cotransporter), member 5	Na(+)/I(-) cotransporter|Na(+)/I(-) symporter|solute carrier family 5 (sodium iodide symporter), member 5	19p13.11	19	NC_000019.10	17871411	17895174	plus	16	601843
SLC5A6	8884	SMVT	solute carrier family 5 (sodium/multivitamin and iodide cotransporter), member 6	Na(+)-dependent multivitamin transporter|Na+-dependent multivitamin transporter|solute carrier family 5 (sodium-dependent vitamin transporter), member 6|solute carrier family 5 member 6	2p23	2	NC_000002.12	27199587	27212307	minus	19	604024
SLC5A7	60482	CHT, CHT1, HMN7A	solute carrier family 5 (sodium/choline cotransporter), member 7	high affinity choline transporter; hemicholinium-3-sensitive choline transporter	2q12	2	NC_000002.12	107986487	108014207	plus	10	608761
SLC5A8	160728	AIT, SMCT, SMCT1	solute carrier family 5 (sodium/monocarboxylate cotransporter), member 8	apical iodide transporter|electrogenic sodium monocarboxylate cotransporter|sodium iodide-related cotransporter|solute carrier family 5 (iodide transporter), member 8|solute carrier family 5 member 8	12q23.1	12	NC_000012.12	101156216	101210274	minus	16	608044
SLC5A9	200010	SGLT4	solute carrier family 5 (sodium/sugar cotransporter), member 9	Na(+)/glucose cotransporter 4|hSGLT4|solute carrier family 5 (sodium/glucose cotransporter), member 9|solute carrier family 5 member 9	1p33	1	NC_000001.11	48222270	48248644	plus	15
SLC5A10	125206	SGLT-5, SGLT5	solute carrier family 5 (sodium/sugar cotransporter), member 10	Na(+)/glucose cotransporter 5|solute carrier family 5 (sodium/glucose cotransporter), member 10	17p11.2	17	NC_000017.11	18950676	19020691	plus	19
SLC5A11	115584	KST1, RKST1, SGLT6, SMIT2	solute carrier family 5 (sodium/inositol cotransporter), member 11	Na(+)/myo-inositol cotransporter 2|homolog of rabbit KST1|putative sodium-coupled cotransporter RKST1|sodium-dependent glucose cotransporter|sodium/glucose cotransporter KST1|sodium/myo-inositol transporter 2|solute carrier family 5 (sodium/glucose cotransporter), member 11	16p12.1	16	NC_000016.10	24845863	24911628	plus	19	610238
SLC5A12	159963	SMCT2	solute carrier family 5 (sodium/monocarboxylate cotransporter), member 12	electroneutral sodium monocarboxylate cotransporter|low-affinity sodium-lactate cotransporter|sodium-iodide related cotransporter|solute carrier family 5 (sodium/glucose cotransporter), member 12|solute carrier family 5 member 12	11p14.2	11	NC_000011.10	26667019	26723356	minus	19	612455
SLC6A1	6529	GABATHG, GABATR, GAT1, MAE	solute carrier family 6 (neurotransmitter transporter), member 1	GABA transporter 1|GAT-1|solute carrier family 6 (neurotransmitter transporter, GABA), member 1|solute carrier family 6 member 1	3p25.3	3	NC_000003.12	10992729	11039249	plus	17	137165
SLC6A2	6530	NAT1, NET, NET1, SLC6A5	solute carrier family 6 (neurotransmitter transporter), member 2	neurotransmitter transporter|norepinephrine transporter|solute carrier family 6 (neurotransmitter transporter, noradrenalin), member 2|solute carrier family 6 member 5	16q12.2	16	NC_000016.10	55655604	55706192	plus	19	163970
SLC6A3	6531	DAT, DAT1, PKDYS	solute carrier family 6 (neurotransmitter transporter), member 3	DA transporter|dopamine transporter 1|solute carrier family 6 (neurotransmitter transporter, dopamine), member 3	5p15.3	5	NC_000005.10	1392790	1445428	minus	15	126455
SLC6A4	6532	5-HTT, 5-HTTLPR, 5HTT, HTT, OCD1, SERT, SERT1, hSERT	solute carrier family 6 (neurotransmitter transporter), member 4	5-hydroxytryptamine (serotonin) transporter|5HT transporter|Na+/Cl- dependent serotonin transporter|serotonin transporter 1|solute carrier family 6 (neurotransmitter transporter, serotonin), member 4	17q11.2	17	NC_000017.11	30194319	30235968	minus	15	182138
SLC6A5	9152	GLYT-2, GLYT2, HKPX3, NET1	solute carrier family 6 (neurotransmitter transporter), member 5	glycine transporter 2|solute carrier family 6 (neurotransmitter transporter, glycine), member 5	11p15.1	11	NC_000011.10	20599400	20659285	plus	18	604159
SLC6A6	6533	TAUT	solute carrier family 6 (neurotransmitter transporter), member 6	solute carrier family 6 (neurotransmitter transporter, taurine), member 6	3p25.1	3	NC_000003.12	14402576	14489349	plus	20	186854
SLC6A7	6534	PROT	solute carrier family 6 (neurotransmitter transporter), member 7	brain-specific L-proline transporter|solute carrier family 6 (neurotransmitter transporter, L-proline), member 7|solute carrier family 6 member 7	5q32	5	NC_000005.10	150189957	150211072	plus	14	606205
SLC6A8	6535	CCDS1, CRT, CRTR, CT1, CTR5	solute carrier family 6 (neurotransmitter transporter), member 8	creatine transporter 1|creatine transporter SLC6A8 variant D|solute carrier family 6 (neurotransmitter transporter, creatine), member 8|solute carrier family 6 member 8	Xq28	X	NC_000023.11	153688297	153696593	plus	14	300036
SLC6A9	6536	GLYT1	solute carrier family 6 (neurotransmitter transporter, glycine), member 9	glyT-1|solute carrier family 6 member 9	1p33	1	NC_000001.11	43996483	44031492	minus	17	601019
SLC6A11	6538	GAT-3, GAT3, GAT4	solute carrier family 6 (neurotransmitter transporter), member 11	GABA transporter 3|solute carrier family 6 (neurotransmitter transporter, GABA), member 11|solute carrier family 6 member 11	3p25.3	3	NC_000003.12	10816200	10941471	plus	16	607952
SLC6A12	6539	BGT-1, BGT1, GAT2	solute carrier family 6 (neurotransmitter transporter), member 12	Na(+)/Cl(-) betaine/GABA transporter|betaine/GABA transporter-1|gamma-aminobutyric acid transporter|solute carrier family 6 (neurotransmitter transporter, betaine/GABA), member 12	12p13	12	NC_000012.12	187458	214205	minus	23	603080
SLC6A13	6540	GAT-2, GAT2, GAT3	solute carrier family 6 (neurotransmitter transporter), member 13	GABA transport protein|GABA transporter 2|solute carrier family 6 (neurotransmitter transporter, GABA), member 13	12p13.3	12	NC_000012.12	220621	264308	minus	19	615097
SLC6A14	11254	BMIQ11	solute carrier family 6 (amino acid transporter), member 14	amino acid transporter ATB0+|amino acid transporter B0+|solute carrier family 6 (neurotransmitter transporter), member 14	Xq23	X	NC_000023.11	116436579	116461458	plus	14	300444
SLC6A15	55117	NTT73, SBAT1, V7-3, hv7-3	solute carrier family 6 (neutral amino acid transporter), member 15	homolog of rat orphan transporter v7-3|orphan sodium- and chloride-dependent neurotransmitter transporter NTT73|orphan transporter v7-3|sodium- and chloride-dependent neurotransmitter transporter NTT73|sodium-coupled branched-chain amino-acid transporter 1|sodium/chloride dependent neurotransmitter transporter Homo sapiens orphan neurotransmitter transporter NTT7|solute carrier family 6 (neurotra…	12q21.3	12	NC_000012.12	84859488	84913615	minus	15	607971
SLC6A16	28968	NT5, NTT5	solute carrier family 6 member 16	solute carrier family 6 (neurotransmitter transporter), member 16|solute carrier family 6, member 16	19q13.33	19	NC_000019.10	49289632	49331701	minus	15	607972
SLC6A17	388662	MRT48, NTT4	solute carrier family 6 (neutral amino acid transporter), member 17	orphan sodium- and chloride-dependent neurotransmitter transporter NTT4|sodium-dependent neurotransmitter transporter NTT4|solute carrier family 6 (neurotransmitter transporter), member 17|solute carrier family 6, member 17	1p13.3	1	NC_000001.11	110150510	110202202	plus	13	610299
SLC6A18	348932	Xtrp2	solute carrier family 6 (neutral amino acid transporter), member 18	sodium channel-like protein|sodium- and chloride-dependent transporter XTRP2|solute carrier family 6 (neurotransmitter transporter), member 18|solute carrier family 6, member 18|system B(0) neutral amino acid transporter AT3	5p15.33	5	NC_000005.10	1225355	1246189	plus	12	610300
SLC6A19	340024	B0AT1, HND	solute carrier family 6 (neutral amino acid transporter), member 19	sodium-dependent amino acid transporter system B0|solute carrier family 6 (neurotransmitter transporter), member 19|solute carrier family 6 member 19|system B(0) neutral amino acid transporter AT1|system B0 neutral amino acid transporter	5p15.33	5	NC_000005.10	1201595	1225117	plus	12	608893
SLC6A20	54716	SIT1, XT3, Xtrp3	solute carrier family 6 (proline IMINO transporter), member 20	X transporter protein 3|neurotransmitter transporter RB21A|orphan transporter XT3|sodium/imino-acid transporter 1|solute carrier family 6 (neurotransmitter transporter), member 20|transporter rB21A homolog	3p21.3	3	NC_000003.12	45755449	45796561	minus	13	605616
SLC7A1	6541	ATRC1, CAT-1, ERR, HCAT1, REC1L	solute carrier family 7 (cationic amino acid transporter, y+ system), member 1	CAT1|amino acid transporter, cationic 1|ecotropic retroviral leukemia receptor homolog|ecotropic retroviral receptor|ecotropic retrovirus receptor homolog|solute carrier family 7 member 1|system Y+ basic amino acid transporter	13q12.3	13	NC_000013.11	29509410	29595688	minus	14	104615
SLC7A2	6542	ATRC2, CAT2, HCAT2	solute carrier family 7 (cationic amino acid transporter, y+ system), member 2	low affinity cationic amino acid transporter 2	8p22	8	NC_000008.11	17497088	17570568	plus	16	601872
SLC7A3	84889	ATRC3, CAT-3, CAT3	solute carrier family 7 (cationic amino acid transporter, y+ system), member 3		Xq13.1	X	NC_000023.11	70925579	70931125	minus	12	300443
SLC7A4	6545	CAT-4, CAT4, HCAT3, VH	solute carrier family 7, member 4	Ig heavy chain variable region|VH 3 family|solute carrier family 7 (cationic amino acid transporter, y+ system), member 4|solute carrier family 7 (orphan transporter), member 4|solute carrier family 7 member 4	22q11.21	22	NC_000022.11	21028718	21032558	minus	5	603752
SLC7A5	8140	4F2LC, CD98, D16S469E, E16, LAT1, MPE16, hLAT1	solute carrier family 7 (amino acid transporter light chain, L system), member 5	4F2 LC|4F2 light chain|CD98 light chain|L-type amino acid transporter 1|integral membrane protein E16|large neutral amino acids transporter 1|sodium-independent neutral amino acid transporter LAT1|solute carrier family 7 (cationic amino acid transporter, y+ system), member 5|solute carrier family 7 member 5|y+ system cationic amino acid transporter	16q24.3	16	NC_000016.10	87830023	87869497	minus	12	600182
SLC7A6	9057	LAT-2, LAT3, y+LAT-2	solute carrier family 7 (amino acid transporter light chain, y+L system), member 6	amino acid permease|cationic amino acid transporter, y+ system|solute carrier family 7 (cationic amino acid transporter, y+ system), member 6|solute carrier family 7 member 6|y(+)L-type amino acid transporter 2|y+LAT2	16q22.1	16	NC_000016.10	68263830	68301823	plus	17	605641
SLC7A7	9056	LAT3, LPI, MOP-2, Y+LAT1, y+LAT-1	solute carrier family 7 (amino acid transporter light chain, y+L system), member 7	monocyte amino acid permease 2|solute carrier family 7 (cationic amino acid transporter, y+ system), member 7|y(+)L-type amino acid transporter 1	14q11.2	14	NC_000014.9	22773222	22819811	minus	12	603593
SLC7A8	23428	LAT2, LPI-PC1	solute carrier family 7 (amino acid transporter light chain, L system), member 8	L-type amino acid transporter 2|integral membrane protein E16H|solute carrier family 7 (amino acid transporter, L-type), member 8|solute carrier family 7 (cationic amino acid transporter, y+ system), member 8	14q11.2	14	NC_000014.9	23125295	23183660	minus	13	604235
SLC7A9	11136	BAT1, CSNU3	solute carrier family 7 (amino acid transporter light chain, bo,+ system), member 9	b(0,+)AT|glycoprotein-associated amino acid transporter b0,+AT1|solute carrier family 7 (cationic amino acid transporter, y+ system), member 9|solute carrier family 7 (glycoprotein-associated amino acid transporter light chain, bo,+ system), member 9	19q13.1	19	NC_000019.10	32830511	32870167	minus	13	604144
SLC7A10	56301	ASC1, HASC-1, asc-1	solute carrier family 7 (neutral amino acid transporter light chain, asc system), member 10	solute carrier family 7 member 10|solute carrier family 7, (cationic amino acid transporter, y+ system) member 10|solute carrier family 7, (neutral amino acid transporter, y+ system) member 10	19q13.1	19	NC_000019.10	33208664	33225850	minus	9	607959
SLC7A11	23657	CCBR1, xCT	solute carrier family 7 (anionic amino acid transporter light chain, xc- system), member 11	amino acid transport system xc-|calcium channel blocker resistance protein CCBR1|solute carrier family 7 member 11|solute carrier family 7, (cationic amino acid transporter, y+ system) member 11	4q28.3	4	NC_000004.12	138164094	138312660	minus	22	607933
SLC7A13	157724	AGT-1, AGT1, XAT2	solute carrier family 7 (anionic amino acid transporter), member 13	X-amino acid transporter 2|amino acid transporter XAT2|sodium-independent aspartate/glutamate transporter 1|solute carrier family 7, (cationic amino acid transporter, y+ system) member 13	8q21.3	8	NC_000008.11	86201763	86230380	minus	5
SLC7A14	57709	PPP1R142	solute carrier family 7, member 14	protein phosphatase 1, regulatory subunit 142|solute carrier family 7 (cationic amino acid transporter, y+ system), member 14|solute carrier family 7 (orphan transporter), member 14	3q26.2	3	NC_000003.12	170459554	170586074	minus	9	615720
SLC8A1	6546	NCX1	solute carrier family 8 (sodium/calcium exchanger), member 1	Na(+)/Ca(2+)-exchange protein 1|Na+/Ca++ exchanger|Na+/Ca2+ exchanger|solute carrier family 8 member 1	2p22.1	2	NC_000002.12	40112146	40512486	minus	20	182305
SLC8A2	6543	NCX2	solute carrier family 8 (sodium/calcium exchanger), member 2	Na(+)/Ca(2+)-exchange protein 2|Na+/Ca2+-exchanging protein Nac2|sodium-calcium exchanger 2|solute carrier family 8 (sodium-calcium exchanger), member 2|solute carrier family 8 member 2	19q13.3	19	NC_000019.10	47428017	47472050	minus	10	601901
SLC8A3	6547	NCX3	solute carrier family 8 (sodium/calcium exchanger), member 3	Na(+)/Ca(2+)-exchange protein 3|Na+/Ca2+ exchanger 3|sodium/calcium exchanger SLC8A3|solute carrier family 8 (sodium-calcium exchanger), member 3|solute carrier family 8 member 3	14q24.1	14	NC_000014.9	70044217	70223612	minus	14	607991
SLC8B1	80024	NCKX6, NCLX, SLC24A6	solute carrier family 8 (sodium/lithium/calcium exchanger), member B1	Na(+)/K(+)/Ca(2+)-exchange protein 6|sodium/calcium exchanger protein, mitochondrial|solute carrier family 24 (sodium/lithium/calcium exchanger), member 6|solute carrier family 24 (sodium/potassium/calcium exchanger), member 6|solute carrier family 24 member 6|solute carrier family 8 member B1	12q24.13	12	NC_000012.12	113298766	113335142	minus	15	609841
SLC9A1	6548	APNH, LIKNS, NHE-1, NHE1, PPP1R143	solute carrier family 9, subfamily A (NHE1, cation proton antiporter 1), member 1	Na(+)/H(+) exchanger 1|Na-Li countertransporter|protein phosphatase 1, regulatory subunit 143|solute carrier family 9 (sodium/hydrogen exchanger), isoform 1 (antiporter, Na+/H+, amiloride sensitive)|solute carrier family 9 (sodium/hydrogen exchanger), member 1 (antiporter, Na+/H+, amiloride sensitive)	1p36.1-p35	1	NC_000001.11	27098809	27155130	minus	13	107310
SLC9A2	6549	NHE2	solute carrier family 9, subfamily A (NHE2, cation proton antiporter 2), member 2	Na(+)/H(+) exchanger 2|solute carrier family 9 (sodium/hydrogen exchanger)|solute carrier family 9 (sodium/hydrogen exchanger), member 2|solute carrier family 9 member 2	2q11.2	2	NC_000002.12	102619689	102711350	plus	12	600530
SLC9A3	6550	NHE-3, NHE3	solute carrier family 9, subfamily A (NHE3, cation proton antiporter 3), member 3	Na(+)/H(+) exchanger 3|solute carrier family 9 (sodium/hydrogen exchanger)|solute carrier family 9 (sodium/hydrogen exchanger), member 3|solute carrier family 9 member 3	5p15.3	5	NC_000005.10	470510	570428	minus	18	182307
SLC9A4	389015	NHE4	solute carrier family 9, subfamily A (NHE4, cation proton antiporter 4), member 4	NHE-4|Na(+)/H(+) exchanger 4|solute carrier family 9 (sodium/hydrogen exchanger)|solute carrier family 9 (sodium/hydrogen exchanger), member 4|solute carrier family 9 member 4	2q12.1	2	NC_000002.12	102473282	102533974	plus	12	600531
SLC9A5	6553	NHE5	solute carrier family 9, subfamily A (NHE5, cation proton antiporter 5), member 5	NHE-5|Na(+)/H(+) exchanger 5|solute carrier family 9 (sodium/hydrogen exchanger)|solute carrier family 9 (sodium/hydrogen exchanger), member 5|solute carrier family 9 member 5	16q22.1	16	NC_000016.10	67247551	67272191	plus	17	600477
SLC9A6	10479	MRSA, NHE6	solute carrier family 9, subfamily A (NHE6, cation proton antiporter 6), member 6	Na(+)/H(+) exchanger 6|solute carrier family 9 (sodium/hydrogen exchanger), member 6	Xq26.3	X	NC_000023.11	135985424	136047269	plus	17	300231
SLC9A7	84679	NHE-7, NHE7, SLC9A6	solute carrier family 9, subfamily A (NHE7, cation proton antiporter 7), member 7	Na(+)/H(+) exchanger 7|nonselective sodium potassium/proton exchanger|solute carrier family 9 (sodium/hydrogen exchanger)	Xp11.3	X	NC_000023.11	46599246	46759172	minus	20	300368
SLC9A8	23315	NHE-8, NHE8	solute carrier family 9, subfamily A (NHE8, cation proton antiporter 8), member 8	Na(+)/H(+) exchanger 8|solute carrier family 9 (sodium/hydrogen exchanger)|solute carrier family 9 (sodium/hydrogen exchanger), member 8	20q13.13	20	NC_000020.11	49812713	49892242	plus	20	612730
SLC9A9	285195	AUTS16, NHE9	solute carrier family 9, subfamily A (NHE9, cation proton antiporter 9), member 9	Na(+)/H(+) exchanger 9|putative protein product of Nbla00118|sodium/proton exchanger NHE9|solute carrier family 9 (sodium/hydrogen exchanger)	3q24	3	NC_000003.12	143265221	143848531	minus	19	608396
SLC9B1	150159	NHA1, NHEDC1	solute carrier family 9, subfamily B (NHA1, cation proton antiporter 1), member 1	NHE domain-containing protein 1|Na(+)/H(+) exchanger-like domain-containing protein 1|sodium/hydrogen exchanger-like domain-containing protein 1|solute carrier family 9, subfamily B (cation proton antiporter 2), member 1	4q24	4	NC_000004.12	102885048	103019739	minus	18	611527
SLC9B2	133308	NHA2, NHE10, NHEDC2	solute carrier family 9, subfamily B (NHA2, cation proton antiporter 2), member 2	NHE domain-containing protein 2|Na(+)/H(+) exchanger-like domain-containing protein 2|Na+/H+ exchanger domain containing 2|mitochondrial Na(+)/H(+) exchanger NHA2|mitochondrial sodium/hydrogen exchanger NHA2|sodium/hydrogen exchanger-like domain-containing protein 2|solute carrier family 9 subfamily B member 2|solute carrier family 9, subfamily B (cation proton antiporter 2), member 2	4q24	4	NC_000004.12	103020230	103077371	minus	14	611789
SLC9C1	285335	NHE, SLC9A10, sperm-NHE	solute carrier family 9, subfamily C (Na+-transporting carboxylic acid decarboxylase), member 1	NHE-10|Na(+)/H(+) exchanger 10|sNHE|solute carrier family 10 member 10|solute carrier family 9|solute carrier family 9 member C1|solute carrier family 9, member 10|sperm-specific Na(+)/H(+) exchanger|sperm-specific sodium proton exchanger	3q13.2	3	NC_000003.12	112140898	112362986	minus	37	612738
SLC9C2	284525	SLC9A11	solute carrier family 9, member C2 (putative)	NHE-11|Na(+)/H(+) exchanger 11|solute carrier family 9|solute carrier family 9 member C2|solute carrier family 9, member 11	1q25.1	1	NC_000001.11	173500465	173603094	minus	29
SLC10A1	6554	NTCP	solute carrier family 10 (sodium/bile acid cotransporter), member 1	Na(+)/bile acid cotransporter|Na(+)/taurocholate transport protein|Na/taurocholate cotransporting polypeptide|cell growth-inhibiting gene 29 protein|growth-inhibiting protein 29|sodium/taurocholate cotransporter|sodium/taurocholate cotransporting polypeptide|solute carrier family 10 (sodium/bile acid cotransporter family), member 1|solute carrier family 10 member 1	14q24.1	14	NC_000014.9	69775835	69797289	minus	5	182396
SLC10A2	6555	ASBT, IBAT, ISBT, NTCP2, PBAM	solute carrier family 10 (sodium/bile acid cotransporter), member 2	Na(+)-dependent ileal bile acid transporter|ileal apical sodium-dependent bile acid transporter|ileal sodium-dependent bile acid transporter|sodium/taurocholate cotransporting polypeptide, ileal|solute carrier family 10 (sodium/bile acid cotransporter family), member 2	13q33	13	NC_000013.11	103043998	103066846	minus	6	601295
SLC10A3	8273	DXS253E, P3	solute carrier family 10 member 3	Protein P3|solute carrier family 10 (sodium/bile acid cotransporter family), member 3|solute carrier family 10, member 3	Xq28	X	NC_000023.11	154487306	154490690	minus	7	312090
SLC10A4	201780	P4	solute carrier family 10 member 4	Na(+)/bile acid cotransporter 4|bile acid transporter SLC10A4|solute carrier family 10 (sodium/bile acid cotransporter family), member 4|solute carrier family 10, member 4	4p11	4	NC_000004.12	48483343	48489524	plus	3
SLC10A5	347051	P5	solute carrier family 10 member 5	Na(+)/bile acid cotransporter 5|solute carrier family 10 (sodium/bile acid cotransporter family), member 5|solute carrier family 10, member 5	8q21.13	8	NC_000008.11	81693656	81694972	minus	1
SLC10A6	345274	SOAT	solute carrier family 10 (sodium/bile acid cotransporter), member 6	sodium-dependent organic anion transporter|solute carrier family 10 (sodium/bile acid cotransporter family), member 6	4q21.3	4	NC_000004.12	86787607	86849360	minus	8	613366
SLC10A7	84068	C4orf13, P7	solute carrier family 10 member 7	Na(+)/bile acid cotransporter 7|SBF-domain containing protein|solute carrier family 10 (sodium/bile acid cotransporter family), member 7|solute carrier family 10, member 7	4q31.22	4	NC_000004.12	146253981	146521971	minus	14	611459
SLC11A1	6556	LSH, NRAMP, NRAMP1	solute carrier family 11 (proton-coupled divalent metal ion transporter), member 1	NRAMP 1|solute carrier family 11 (proton-coupled divalent metal ion transporters), member 1|solute carrier family 11 (sodium/phosphate symporters), member 1|solute carrier family 11 member 1	2q35	2	NC_000002.12	218381766	218396894	plus	16	600266
SLC11A2	4891	DCT1, DMT1, NRAMP2	solute carrier family 11 (proton-coupled divalent metal ion transporter), member 2	DMT-1|NRAMP 2|divalent cation transporter 1|solute carrier family 11 (proton-coupled divalent metal ion transporters), member 2|solute carrier family 11 member 2	12q13	12	NC_000012.12	50979410	51028335	minus	24	600523
SLC12A1	6557	BSC1, NKCC2	solute carrier family 12 (sodium/potassium/chloride transporter), member 1	NKCC2A variant A|Na-K-2Cl cotransporter|bumetanide-sensitive sodium-(potassium)-chloride cotransporter 2|kidney-specific Na-K-Cl symporter|solute carrier family 12 (sodium/potassium/chloride transporters), member 1	15q15-q21.1	15	NC_000015.10	48206301	48304078	plus	29	600839
SLC12A2	6558	BSC, BSC2, NKCC1, PPP1R141	solute carrier family 12 (sodium/potassium/chloride transporter), member 2	basolateral Na-K-Cl symporter|bumetanide-sensitive sodium-(potassium)-chloride cotransporter 1|protein phosphatase 1, regulatory subunit 141|solute carrier family 12 (sodium/potassium/chloride transporters), member 2	5q23.3	5	NC_000005.10	128083791	128189688	plus	28	600840
SLC12A3	6559	NCC, NCCT, TSC	solute carrier family 12 (sodium/chloride transporter), member 3	Na-Cl cotransporter|Na-Cl symporter|NaCl electroneutral thiazide-sensitive cotransporter|thiazide-sensitive Na-Cl cotransporter|thiazide-sensitive sodium-chloride cotransporter	16q13	16	NC_000016.10	56865207	56915850	plus	26	600968
SLC12A4	6560	KCC1	solute carrier family 12 (potassium/chloride transporter), member 4	CTC-479C5.17|electroneutral potassium-chloride cotransporter 1|erythroid K-Cl cotransporter 1|hKCC1|potassium/chloride cotransporter 1|solute carrier family 12 (potassium/chloride transporters), member 4	16q22.1	16	NC_000016.10	67943474	67968694	minus	26	604119
SLC12A5	57468	KCC2	solute carrier family 12 (potassium/chloride transporter), member 5	K-Cl cotransporter 2|electroneutral potassium-chloride cotransporter 2|erythroid K-Cl cotransporter 2|hKCC2|neuronal K-Cl cotransporter	20q13.12	20	NC_000020.11	46021690	46060150	plus	27	606726
SLC12A6	9990	ACCPN, KCC3, KCC3A, KCC3B	solute carrier family 12 (potassium/chloride transporter), member 6	K-Cl cotransporter 3|electroneutral potassium-chloride cotransporter 3|potassium chloride cotransporter 3|potassium chloride cotransporter KCC3a-S3|potassium-chloride transporter-3a|potassium-chloride transporter-3b|solute carrier family 12 (potassium/chloride transporters), member 6	15q13	15	NC_000015.10	34229996	34338064	minus	28	604878
SLC12A7	10723	KCC4	solute carrier family 12 (potassium/chloride transporter), member 7	K-Cl cotransporter 4|electroneutral potassium-chloride cotransporter 4|potassium/chloride transporter KCC4|solute carrier family 12 (potassium/chloride transporters), member 7	5p15	5	NC_000005.10	1050374	1155747	minus	30	604879
SLC12A8	84561	CCC9	solute carrier family 12, member 8	cation-chloride cotransporter 9|solute carrier family 12 (sodium/potassium/chloride transporters), member 8	3q21.2	3	NC_000003.12	125082636	125212765	minus	14	611316
SLC12A9	56996	CCC6, CIP1, WO3.3, hCCC6	solute carrier family 12, member 9	CCC-interacting protein 1|cation-chloride cotransporter 6|cation-chloride cotransporter-interacting protein 1|potassium-chloride transporter 9|solute carrier family 12 (potassium/chloride transporters), member 9	7q22	7	NC_000007.14	100834036	100867012	plus	16
SLC13A1	6561	NAS1, NaSi-1	solute carrier family 13 (sodium/sulfate symporter), member 1	Na(+)/sulfate cotransporter|hNaSi-1|renal sodium/sulfate cotransporter|solute carrier family 13 (sodium/sulfate symporters), member 1|solute carrier family 13 (sodium/sulphate symporters), member 1	7q31.32	7	NC_000007.14	123113534	123199975	minus	19	606193
SLC13A2	9058	NADC1, NaCT, NaDC-1, SDCT1	solute carrier family 13 (sodium-dependent dicarboxylate transporter), member 2	Na(+)-coupled citrate transporter|Na(+)/dicarboxylate cotransporter 1|renal sodium/dicarboxylate cotransporter	17p13.2	17	NC_000017.11	28473357	28497781	plus	14	604148
SLC13A3	64849	NADC3, SDCT2	solute carrier family 13 (sodium-dependent dicarboxylate transporter), member 3	Na(+)/dicarboxylate cotransporter 3|hNaDC3|naDC-3|sodium-dependent high affinity dicarboxylate transporter 3|sodium-dependent high-affinity dicarboxylate transporter 2	20q13.12	20	NC_000020.11	46557823	46684485	minus	15	606411
SLC13A4	26266	SUT-1, SUT1	solute carrier family 13 (sodium/sulfate symporter), member 4	Na(+)/sulfate cotransporter SUT-1|naS2|solute carrier family 13 (sodium/sulfate symporters), member 4|solute carrier family 13 (sodium/sulphate symporters), member 4|sulphate transporter 1	7q33	7	NC_000007.14	135681231	135728185	minus	16	604309
SLC13A5	284111	EIEE25, NACT, mIndy	solute carrier family 13 (sodium-dependent citrate transporter), member 5	Na(+)/citrate cotransporter|Na+-coupled citrate transporter protein|sodium-dependent dicarboxylate transporter	17p13.1	17	NC_000017.11	6684713	6713421	minus	13	608305
SLC14A1	6563	HUT11, HsT1341, JK, RACH1, RACH2, UT-B1, UT1, UTE	solute carrier family 14 (urea transporter), member 1 (Kidd blood group)	Kidd blood group|SLC14A1 JK|urea transporter JK glycoprotein|urea transporter, erythrocyte|urea transporter-B1	18q11-q12	18	NC_000018.10	45723756	45752520	plus	14	613868
SLC14A2	8170	HUT2, UT-A2, UT2, UTA, UTR, hUT-A6	solute carrier family 14 (urea transporter), member 2	solute carrier family 14 member 2|urea transporter, kidney|urea transporter-2	18q12.1-q21.1	18	NC_000018.10	45212957	45683107	plus	23	601611
SLC15A1	6564	HPECT1, HPEPT1, PEPT1	solute carrier family 15 (oligopeptide transporter), member 1	Caco-2 oligopeptide transporter|intestinal H+/peptide cotransporter|macrophage oligopeptide transporter PEPT1|oligopeptide transporter, small intestine isoform|peptide transporter 1	13q32.3	13	NC_000013.11	98683801	98752675	minus	23	600544
SLC15A2	6565	PEPT2	solute carrier family 15 (oligopeptide transporter), member 2	kidney H(+)/peptide cotransporter|oligopeptide transporter, kidney isoform|peptide transporter 2|solute carrier family 15 (H+/peptide transporter), member 2	3q13.33	3	NC_000003.12	121894324	121944187	plus	23	602339
SLC15A3	51296	OCTP, PHT2, PTR3	solute carrier family 15 (oligopeptide transporter), member 3	osteoclast transporter|peptide transporter 3|peptide/histidine transporter 2|solute carrier family 15, member 3	11q12.2	11	NC_000011.10	60937083	60952526	minus	9	610408
SLC15A4	121260	FP12591, PHT1, PTR4	solute carrier family 15 (oligopeptide transporter), member 4	hPHT1|peptide transporter 4|peptide-histidine transporter 4|peptide/histidine transporter 1|solute carrier family 15, member 4	12q24.32	12	NC_000012.12	128793194	128823996	minus	9	615806
SLC15A5	729025		solute carrier family 15, member 5	Peptide/histidine transporter ENSP00000340402	12p12.3	12	NC_000012.12	16188485	16277685	minus	9
SLC16A1	6566	HHF7, MCT, MCT1, MCT1D	solute carrier family 16 (monocarboxylate transporter), member 1	MCT 1|solute carrier family 16 (monocarboxylic acid transporters), member 1|solute carrier family 16, member 1 (monocarboxylic acid transporter 1)	1p12	1	NC_000001.11	112911847	112956353	minus	7	600682
SLC16A2	6567	AHDS, DXS128, DXS128E, MCT 7, MCT 8, MCT7, MCT8, MRX22, XPCT	solute carrier family 16, member 2 (thyroid hormone transporter)	X-linked PEST-containing transporter|monocarboxylate transporter 7	Xq13.2	X	NC_000023.11	74421493	74533929	plus	7	300095
SLC16A3	9123	MCT 3, MCT 4, MCT-3, MCT-4, MCT3, MCT4	solute carrier family 16 (monocarboxylate transporter), member 3	monocarboxylate transporter 3|solute carrier family 16 (monocarboxylic acid transporters), member 3|solute carrier family 16, member 3 (monocarboxylic acid transporter 4)	17q25	17	NC_000017.11	82228406	82239499	plus	9	603877
SLC16A4	9122	MCT4, MCT5	solute carrier family 16 member 4	MCT 4|MCT 5|monocarboxylate transporter 4|solute carrier family 16 (monocarboxylic acid transporters), member 4|solute carrier family 16, member 4 (monocarboxylic acid transporter 5)	1p13.3	1	NC_000001.11	110362851	110391409	minus	10	603878
SLC16A5	9121	MCT5, MCT6	solute carrier family 16 (monocarboxylate transporter), member 5	monocarboxylate transporter 5|solute carrier family 16 (monocarboxylic acid transporters), member 5|solute carrier family 16, member 5 (monocarboxylic acid transporter 6)	17q25.1	17	NC_000017.11	75087727	75106162	plus	9	603879
SLC16A6	9120	MCT6, MCT7	solute carrier family 16, member 6	breast cancer protein BCY5|monocarboxylate transporter 6|solute carrier family 16, member 6 (monocarboxylic acid transporter 7)	17q24.2	17	NC_000017.11	68267026	68291264	minus	9	603880
SLC16A7	9194	MCT2	solute carrier family 16 (monocarboxylate transporter), member 7	solute carrier family 16, member 7 (monocarboxylic acid transporter 2)	12q13	12	NC_000012.12	59595934	59789855	plus	14	603654
SLC16A8	23539	MCT3, REMP	solute carrier family 16 (monocarboxylate transporter), member 8	MCT 3|solute carrier 16 (monocarboxylic acid transporters), member 8|solute carrier family 16 member 8|solute carrier family 16, member 8 (monocarboxylic acid transporter 3)	22q12.3-q13.2	22	NC_000022.11	38078137	38083163	minus	5	610409
SLC16A9	220963	C10orf36, MCT9	solute carrier family 16 member 9	MCT 9|monocarboxylic acid transporter 9|solute carrier family 16 (monocarboxylic acid transporters), member 9|solute carrier family 16, member 9 (monocarboxylic acid transporter 9)	10q21.2	10	NC_000010.11	59650764	59709891	minus	7	614242
SLC16A10	117247	MCT10, PRO0813, TAT1	solute carrier family 16 (aromatic amino acid transporter), member 10	MCT 10|T-type amino acid transporter 1|aromatic amino acid transporter 1|solute carrier family 16 (monocarboxylic acid transporters), member 10|solute carrier family 16 member 10|solute carrier family 16, member 10 (aromatic amino acid transporter)	6q21-q22	6	NC_000006.12	111087503	111223405	plus	10	607550
SLC16A11	162515	MCT11	solute carrier family 16 member 11	MCT 11|monocarboxylic acid transporter 11|solute carrier family 16 (monocarboxylic acid transporters), member 11	17p13.1	17	NC_000017.11	7041617	7044400	minus	4	615765
SLC16A12	387700	CJMG, CRT2, MCT12	solute carrier family 16, member 12	creatine transporter 2|monocarboxylic acid transporter 12|solute carrier family 16, member 12 (monocarboxylic acid transporter 12)	10q23.31	10	NC_000010.11	89430294	89535556	minus	8	611910
SLC16A13	201232	MCT13	solute carrier family 16 member 13	MCT 13|monocarboxylic acid transporter 13|solute carrier family 16 (monocarboxylic acid transporters), member 13|solute carrier family 16, member 13 (monocarboxylic acid transporter 13)	17p13.1	17	NC_000017.11	7036075	7040121	plus	4
SLC16A14	151473	MCT14	solute carrier family 16 member 14	MCT 14|monocarboxylic acid transporter 14|solute carrier family 16 (monocarboxylic acid transporters), member 14|solute carrier family 16, member 14 (monocarboxylic acid transporter 14)	2q36.3	2	NC_000002.12	230034974	230068999	minus	7
SLC17A1	6568	NAPI-1, NPT-1, NPT1	solute carrier family 17 (organic anion transporter), member 1	Na(+)/PI cotransporter 1|na/Pi-4|renal Na(+)-dependent phosphate cotransporter 1|renal sodium-dependent phosphate transport protein 1|renal sodium-phosphate transport protein 1|sodium phosphate transporter|sodium/phosphate cotransporter 1|sodium/phosphate type I cotransporter|solute carrier family 17 (sodium phosphate), member 1|solute carrier family 17 (vesicular glutamate transporter), member 1…	6p22.2	6	NC_000006.12	25781454	25832070	minus	13	182308
SLC17A2	10246	NPT3	solute carrier family 17, member 2	Na(+)/PI cotransporter 3|sodium phosphate transporter 3|sodium/phosphate cotransporter 3|solute carrier family 17 (vesicular glutamate transporter), member 2	6p21.3	6	NC_000006.12	25912754	25930726	minus	12	611049
SLC17A3	10786	NPT4	solute carrier family 17 (organic anion transporter), member 3	Na(+)/PI cotransporter 4|sodium/phosphate cotransporter 4|solute carrier family 17 (sodium phosphate), member 3	6p21.3	6	NC_000006.12	25845100	25874243	minus	13	611034
SLC17A4	10050	KAIA2138	solute carrier family 17, member 4	Na/PO4 cotransporter|putative small intestine sodium-dependent phosphate transport protein|solute carrier family 17 (sodium phosphate), member 4	6p22.2	6	NC_000006.12	25753359	25781175	plus	18	604216
SLC17A5	26503	AST, ISSD, NSD, SD, SIALIN, SIASD, SLD	solute carrier family 17 (acidic sugar transporter), member 5	H(+)/nitrate cotransporter|H(+)/sialic acid cotransporter|membrane glycoprotein HP59|sialic acid storage disease|sodium/sialic acid cotransporter|solute carrier family 17 (anion/sugar transporter), member 5|vesicular H(+)/Aspartate-glutamate cotransporter	6q13	6	NC_000006.12	73593379	73654014	minus	14	604322
SLC17A6	57084	DNPI, VGLUT2	solute carrier family 17 (vesicular glutamate transporter), member 6	differentiation-associated BNPI|differentiation-associated Na(+)-dependent inorganic phosphate cotransporter|differentiation-associated Na-dependent inorganic phosphate cotransporter|solute carrier family 17 (sodium-dependent inorganic phosphate cotransporter), member 6|solute carrier family 17 member 6	11p14.3	11	NC_000011.10	22338121	22379503	plus	12	607563
SLC17A7	57030	BNPI, VGLUT1	solute carrier family 17 (vesicular glutamate transporter), member 7	brain-specific Na(+)-dependent inorganic phosphate cotransporter|brain-specific Na-dependent inorganic phosphate cotransporter|solute carrier family 17 (sodium-dependent inorganic phosphate cotransporter), member 7|solute carrier family 17 member 7	19q13	19	NC_000019.10	49429398	49441551	minus	12	605208
SLC17A8	246213	DFNA25, VGLUT3	solute carrier family 17 (vesicular glutamate transporter), member 8	solute carrier family 17 (sodium-dependent inorganic phosphate cotransporter), member 8|solute carrier family 17 member 8	12q23.1	12	NC_000012.12	100357079	100422059	plus	12	607557
SLC17A9	63910	C20orf59, POROK8, VNUT	solute carrier family 17 (vesicular nucleotide transporter), member 9	vesicular nucleotide transporter SLC17A9	20q13.33	20	NC_000020.11	62952647	62969585	plus	14	612107
SLC18A1	6570	CGAT, VAT1, VMAT1	solute carrier family 18 (vesicular monoamine transporter), member 1	solute carrier family 18 (vesicular monoamine), member 1|solute carrier family 18 member 1|vesicular amine transporter 1	8p21.3	8	NC_000008.11	20144855	20183338	minus	17	193002
SLC18A2	6571	SVAT, SVMT, VAT2, VMAT2	solute carrier family 18 (vesicular monoamine transporter), member 2	monoamine neurotransmitter transporter|monoamine transporter|solute carrier family 18 (vesicular monoamine), member 2|solute carrier family 18 member 2|vesicle monoamine transporter type 2|vesicle monoamine/H+ antiporter|vesicular amine transporter 2	10q25	10	NC_000010.11	117241073	117279430	plus	16	193001
SLC18A3	6572	VACHT	solute carrier family 18 (vesicular acetylcholine transporter), member 3	solute carrier family 18 (vesicular acetylcholine), member 3|solute carrier family 18 member 3|solute carrier family 18, member 3	10q11.2	10	NC_000010.11	49610301	49612720	plus	1	600336
SLC18B1	116843	C6orf192, dJ55C23.6	solute carrier family 18, subfamily B, member 1	MFS-type transporter C6orf192|solute carrier family 18 member B1	6q22.3-q23.3	6	NC_000006.12	132769368	132804931	minus	16	613361
SLC19A1	6573	CHMD, FOLT, IFC1, REFC, RFC1	solute carrier family 19 (folate transporter), member 1	IFC-1|RFC|intestinal folate carrier 1|placental folate transporter|reduced folate carrier protein|solute carrier family 19 member 1	21q22.3	21	NC_000021.9	45502517	45563126	minus	18	600424
SLC19A2	10560	TC1, THMD1, THT1, THTR1, TRMA	solute carrier family 19 (thiamine transporter), member 2	high affinity thiamine transporter|reduced folate carrier protein (RFC) like|solute carrier family 19 member 2|thTr-1	1q23.3	1	NC_000001.11	169463909	169486079	minus	7	603941
SLC19A3	80704	BBGD, THMD2, THTR2	solute carrier family 19 (thiamine transporter), member 3	solute carrier family 19, member 3|thTr-2	2q37	2	NC_000002.12	227685210	227718029	minus	9	606152
SLC20A1	6574	GLVR1, Glvr-1, PIT1, PiT-1	solute carrier family 20 (phosphate transporter), member 1	gibbon ape leukemia virus receptor 1|leukemia virus receptor 1 homolog|solute carrier family 20 member 1	2q13	2	NC_000002.12	112645857	112663825	plus	12	137570
SLC20A2	6575	GLVR-2, GLVR2, IBGC1, IBGC3, MLVAR, PIT-2, PIT2, RAM1	solute carrier family 20 (phosphate transporter), member 2	gibbon ape leukemia virus receptor 2|murine leukemia virus, amphotropic, receptor for	8p11.21	8	NC_000008.11	42416462	42542213	minus	16	158378
SLCO1A2	6579	OATP, OATP-A, OATP1A2, SLC21A3	solute carrier organic anion transporter family member 1A2	OATP-1|organic anion transporting polypeptide A|organic anion-transporting polypeptide 1|sodium-independent organic anion transporter|solute carrier family 21 (organic anion transporter), member 3|solute carrier family 21 member 3|solute carrier organic anion transporter family, member 1A2	12p12	12	NC_000012.12	21264600	21403657	minus	21	602883
SLCO1B1	10599	HBLRR, LST-1, LST1, OATP-C, OATP1B1, OATP2, OATPC, SLC21A6	solute carrier organic anion transporter family member 1B1	OATP-2|liver-specific organic anion transporter 1|sodium-independent organic anion-transporting polypeptide 2|solute carrier family 21 (organic anion transporter), member 6|solute carrier organic anion transporter family, member 1B1	12p	12	NC_000012.12	21131194	21239796	plus	15	604843
SLCO1B3	28234	HBLRR, LST-2, LST-3TM13, LST3, OATP-8, OATP1B3, OATP8, SLC21A8	solute carrier organic anion transporter family member 1B3	liver-specific organic anion transporter 2|liver-specific organic anion transporter 3TM13|organic anion transporter 8|organic anion transporter LST-3c|organic anion-transporting polypeptide 8|solute carrier family 21 (organic anion transporter), member 8|solute carrier organic anion transporter family, member 1B3	12p12	12	NC_000012.12	20810704	20916911	plus	16	605495
SLCO1B7	338821	LST-3, LST-3TM12, LST3, SLC21A21	solute carrier organic anion transporter family member 1B7 (non-functional)	liver-specific organic anion transporter 3|liver-specific organic anion transporter 3TM12|organic anion transporter LST-3b|solute carrier organic anion transporter family, member 1B7 (non-functional)	12p12.2	12	NC_000012.12	21015696	21090106	plus	13
SLCO1C1	53919	OATP-F, OATP1, OATP14, OATP1C1, OATPF, OATPRP5, SLC21A14	solute carrier organic anion transporter family member 1C1	OAT-RP-5|OATP-14|organic anion transporter F|organic anion transporter polypeptide-related protein 5|organic anion transporting polypeptide 14|organic anion-transporting polypeptide 14|solute carrier family 21 (organic anion transporter), member 14|solute carrier family 21 member 14|solute carrier organic anion transporter family, member 1C1|thyroxine transporter	12p12.2	12	NC_000012.12	20695355	20753386	plus	20	613389
SLCO2A1	6578	MATR1, OATP2A1, PGT, PHOAR2, SLC21A2	solute carrier organic anion transporter family member 2A1	matrin F/G 1|solute carrier family 21 (prostaglandin transporter), member 2|solute carrier organic anion transporter family, member 2A1	3q21	3	NC_000003.12	133932696	134030076	minus	15	601460
SLCO2B1	11309	OATP-B, OATP2B1, OATPB, SLC21A9	solute carrier organic anion transporter family member 2B1	OATP-RP2|organic anion transporter B|organic anion transporter polypeptide-related protein 2|solute carrier family 21 (organic anion transporter), member 9|solute carrier organic anion transporter family, member 2B1	11q13	11	NC_000011.10	75150987	75206400	plus	15	604988
SLCO3A1	28232	OATP-D, OATP3A1, OATPD, SLC21A11	solute carrier organic anion transporter family member 3A1	OATP-RP3|OATPRP3|PGE1 transporter|organic anion transporter polypeptide-related protein 3|organic anion-transporting polypeptide D|sodium-independent organic anion transporter D|solute carrier family 21 (organic anion transporter), member 11|solute carrier family 21 member 11|solute carrier organic anion transporter family, member 3A1	15q26	15	NC_000015.10	91853708	92172435	plus	15	612435
SLCO4A1	28231	OATP-E, OATP1, OATP4A1, OATPE, OATPRP1, POAT, SLC21A12	solute carrier organic anion transporter family member 4A1	OATP-RP1|colon organic anion transporter|organic anion transporter polypeptide-related protein 1|organic anion transporting polypeptide E|organic anion-transporting polypeptide E|sodium-independent organic anion transporter E|solute carrier family 21 (organic anion transporter), member 12|solute carrier family 21 member 12|solute carrier organic anion transporter family, member 4A1	20q13.33	20	NC_000020.11	62642445	62685830	plus	15	612436
SLCO4C1	353189	OATP-H, OATP-M1, OATP4C1, OATPX, PRO2176, SLC21A20	solute carrier organic anion transporter family member 4C1	organic anion transporter M1|solute carrier family 21 member 20|solute carrier organic anion transporter family, member 4C1	5q21.2	5	NC_000005.10	102233986	102296549	minus	16	609013
SLCO5A1	81796	OATP-J, OATP-RP4, OATP5A1, OATPJ, OATPRP4, SLC21A15	solute carrier organic anion transporter family member 5A1	organic anion transporter polypeptide-related protein 4|solute carrier family 21 (organic anion transporter), member 15|solute carrier family 21 member 15|solute carrier organic anion transporter family, member 5A1	8q13.3	8	NC_000008.11	69667046	69835064	minus	10	613543
SLCO6A1	133482	CT48, GST, OATP-I, OATP6A1, OATPY	solute carrier organic anion transporter family member 6A1	cancer/testis antigen 48|gonad-specific transporter|organic anion-transporting polypeptide I|solute carrier family 21 member 19|solute carrier organic anion transporter family, member 6A1|testis-specific organic anion transporter	5q21.1	5	NC_000005.10	102371782	102499656	minus	14	613365
SLC22A1	6580	HOCT1, OCT1, oct1_cds	solute carrier family 22 (organic cation transporter), member 1	organic cation transporter 1	6q25.3	6	NC_000006.12	160121789	160159198	plus	15	602607
SLC22A2	6582	2015-10-02	solute carrier family 22 (organic cation transporter), member 2	organic cation transporter 2	6q25.3	6	NC_000006.12	160216762	160258931	minus	11	602608
SLC22A3	6581	EMT, EMTH, OCT3	solute carrier family 22 (organic cation transporter), member 3	EMT organic cation transporter 3|extraneuronal monoamine transporter|organic cation transporter 3|solute carrier family 22 (extraneuronal monoamine transporter), member 3	6q25.3	6	NC_000006.12	160348373	160452581	plus	18	604842
SLC22A4	6583	OCTN1	solute carrier family 22 (organic cation/zwitterion transporter), member 4	ET transporter|ergothioneine transporter|integral membrane transport protein|organic cation/carnitine transporter 1|solute carrier family 22 (organic cation/ergothioneine transporter), member 4	5q31.1	5	NC_000005.10	132294384	132344206	plus	10	604190
SLC22A5	6584	CDSP, OCTN2	solute carrier family 22 (organic cation/carnitine transporter), member 5	high-affinity sodium dependent carnitine cotransporter|organic cation/carnitine transporter 2	5q23.3	5	NC_000005.10	132369704	132395614	plus	11	603377
SLC22A6	9356	HOAT1, OAT1, PAHT, ROAT1	solute carrier family 22 (organic anion transporter), member 6	PAH transporter|hPAHT|hROAT1|organic anion transporter 1|para-aminohippurate transporter|renal organic anion transporter 1	11q12.3	11	NC_000011.10	62976597	62985023	minus	10	607582
SLC22A7	10864	NLT, OAT2	solute carrier family 22 (organic anion transporter), member 7	hOAT2|liver-specific transporter|novel liver transporter|organic anion transporter 2	6p21.1	6	NC_000006.12	43295710	43305538	plus	15	604995
SLC22A8	9376	OAT3	solute carrier family 22 (organic anion transporter), member 8	hOAT3|organic anion transporter 3	11q11	11	NC_000011.10	62992824	63015845	minus	12	607581
SLC22A9	114571	HOAT4, OAT4, OAT7, UST3H, ust3	solute carrier family 22 (organic anion transporter), member 9	organic anion transporter 4|organic anion transporter 7|solute carrier family 22 (organic anion/cation transporter), member 9	11q13.1	11	NC_000011.10	63369789	63410259	plus	10	607579
SLC22A10	387775	OAT5, hOAT5	solute carrier family 22, member 10	organic anion transporter 5|solute carrier family 22 (organic anion/cation transporter), member 10	11q12.3	11	NC_000011.10	63268720	63311774	plus	15	607580
SLC22A11	55867	OAT4, hOAT4	solute carrier family 22 (organic anion/urate transporter), member 11	organic anion transporter 4|solute carrier family 22 (organic anion/cation transporter), member 11	11q13.1	11	NC_000011.10	64555626	64572875	plus	10	607097
SLC22A12	116085	OAT4L, RST, URAT1	solute carrier family 22 (organic anion/urate transporter), member 12	organic anion transporter 4-like protein|renal-specific transporter|solute carrier family 22 (organic anion/cation transporter), member 12|urate anion exchanger 1|urate transporter 1	11q13.1	11	NC_000011.10	64590810	64602353	plus	10	607096
SLC22A13	9390	OAT10, OCTL1, OCTL3, ORCTL-3, ORCTL3	solute carrier family 22 (organic anion/urate transporter), member 13	organic cation transporter-like 3|organic cationic transporter-like 3|organic-cation transporter like 3|solute carrier family 22 (organic anion transporter), member 13|solute carrier family 22, member 13	3p21.3	3	NC_000003.12	38265807	38278315	plus	10	604047
SLC22A14	9389	OCTL2, OCTL4, ORCTL4	solute carrier family 22, member 14	ORCTL-4|organic cation transporter-like 4|organic cationic transporter-like 4|solute carrier family 22 (organic cation transporter), member 14	3p21.3	3	NC_000003.12	38281430	38318522	plus	12	604048
SLC22A15	55356	FLIPT1, PRO34686	solute carrier family 22, member 15	flipt 1|fly-like putative organic ion transporter 1|fly-like putative transporter 1|solute carrier family 22 (organic cation transporter), member 15|trans-like protein	1p13.1	1	NC_000001.11	115976498	116070054	plus	19	608275
SLC22A16	85413	CT2, FLIPT2, HEL-S-18, OAT6, OCT6, OKB1, dJ261K5.1	solute carrier family 22 (organic cation/carnitine transporter), member 16	WUGSC:RG331P03.1|carnitine transporter 2|epididymis secretory protein Li 18|flipt 2|fly-like putative organic ion transporter 2|fly-like putative transporter 2|organic cation transporter 6|organic cation transporter OKB1|organic cation/carnitine transporter 6|solute carrier family 22 (organic cation transporter), member 16	6q21-q22.1	6	NC_000006.12	110424685	110476641	minus	11	608276
SLC22A17	51310	24p3R, BOCT, BOIT, NGALR, NGALR2, NGALR3, hBOIT	solute carrier family 22, member 17	24p3 receptor|NGAL receptor|brain-type organic cation transporter|lipocalin-2 receptor|neutrophil gelatinase-associated lipocalin receptor|potent brain type organic ion transporter|solute carrier family 22 (organic cation transporter), member 17	14q11.2	14	NC_000014.9	23346311	23354976	minus	10	611461
SLC22A18	5002	BWR1A, BWSCR1A, HET, IMPT1, ITM, ORCTL2, SLC22A1L, TSSC5, p45-BWR1A	solute carrier family 22, member 18	beckwith-Wiedemann syndrome chromosomal region 1 candidate gene A protein|efflux transporter-like protein|imprinted multi-membrane-spanning polyspecific transporter-related protein 1|organic cation transporter-like protein 2|p45 Beckwith-Wiedemann region 1A|tumor-suppressing STF cDNA 5 protein|tumor-suppressing subchromosomal transferable fragment candidate gene 5 protein	11p15.5	11	NC_000011.10	2899721	2925246	plus	18	602631
SLC22A20	440044	Oat6	solute carrier family 22, member 20	organic anion transporter 6	11q13.1	11	NC_000011.10	65213840	65242757	plus	11	611696
SLC22A23	63027	C6orf85	solute carrier family 22, member 23	ion transporter protein	6p25.2	6	NC_000006.12	3268973	3456587	minus	16	611697
SLC22A24	283238	NET46	solute carrier family 22, member 24		11q12.3	11	NC_000011.10	63079255	63144221	minus	11	611698
SLC22A25	387601	HIMTP, UST6	solute carrier family 22, member 25	MGI:2442751, MGI:2385316, MGI:3042283, MGI:3645714, MGI:3605624, MGI:2442750|organic anion transporter UST6|putative UST1-like organic anion transporter	11q12.3	11	NC_000011.10	63162266	63243516	minus	13	610792
SLC22A31	146429		solute carrier family 22, member 31	putative solute carrier family 22 member ENSG00000182157	16q24.3	16	NC_000016.10	89195756	89201671	minus	10
SLC23A1	9963	SLC23A2, SVCT1, YSPL3	solute carrier family 23 (ascorbic acid transporter), member 1	Na(+)/L-ascorbic acid transporter 1|hSVCT1|sodium-dependent vitamin C transporter 1|sodium-dependent vitamin C transporter-1|solute carrier family 23 (nucleobase transporters), member 1|solute carrier family 23 (nucleobase transporters), member 2|yolk sac permease-like molecule 3	5q31.2	5	NC_000005.10	139367196	139384553	minus	17	603790
SLC23A2	9962	NBTL1, SLC23A1, SVCT2, YSPL2	solute carrier family 23 (ascorbic acid transporter), member 2	Na(+)/L-ascorbic acid transporter 2|hSVCT2|nucleobase transporter-like 1 protein|sodium-dependent vitamin C transporter-2|solute carrier family 23 (nucleobase transporters), member 1|solute carrier family 23 (nucleobase transporters), member 2|yolk sac permease-like molecule 2	20p13	20	NC_000020.11	4852356	5010293	minus	20	603791
SLC23A3	151295	E2BP3, SVCT3, Yspl1	solute carrier family 23, member 3	E2-binding protein 3|HPC E2-binding protein 3|Na(+)/L-ascorbic acid transporter 3|sodium-dependent vitamin C transporter 3|solute carrier family 23 (nucleobase transporters), member 3	2q35	2	NC_000002.12	219161459	219170095	minus	12
SLC24A1	9187	CSNB1D, HsT17412, NCKX, NCKX1, RODX	solute carrier family 24 (sodium/potassium/calcium exchanger), member 1	Na(+)/K(+)/Ca(2+)-exchange protein 1|retinal rod Na+/Ca+/K+ exchanger|solute carrier family 24 member 1	15q22	15	NC_000015.10	65611405	65661242	plus	16	603617
SLC24A2	25769	NCKX2	solute carrier family 24 (sodium/potassium/calcium exchanger), member 2	Na(+)/K(+)/Ca(2+)-exchange protein 2|retinal cone Na-Ca+K exchanger	9p22.1	9	NC_000009.12	19507452	19789695	minus	12	609838
SLC24A3	57419	NCKX3	solute carrier family 24 (sodium/potassium/calcium exchanger), member 3	Na(+)/K(+)/Ca(2+)-exchange protein 3|sodium calcium exchanger|solute carrier family 24 member 3	20p13	20	NC_000020.11	19212646	19722897	plus	17	609839
SLC24A4	123041	AI2A5, NCKX4, SHEP6, SLC24A2	solute carrier family 24 (sodium/potassium/calcium exchanger), member 4	Na(+)/K(+)/Ca(2+)-exchange protein 4	14q32.12	14	NC_000014.9	92322581	92501481	plus	26	609840
SLC24A5	283652	JSX, NCKX5, OCA6, SHEP4	solute carrier family 24 (sodium/potassium/calcium exchanger), member 5	Na(+)/K(+)/Ca(2+)-exchange protein 5|ion transporter JSX|oculocutaneous albinism 6 (autosomal recessive)|solute carrier family 24, member 5	15q21.1	15	NC_000015.10	48120972	48142392	plus	9	609802
SLC25A1	6576	CTP, D2L2AD, SEA, SLC20A3	solute carrier family 25 (mitochondrial carrier; citrate transporter), member 1	citrate transport protein|solute carrier family 20 (mitochondrial citrate transporter), member 3|tricarboxylate carrier protein	22q11.21	22	NC_000022.11	19175575	19178863	minus	10	190315
SLC25A2	83884	ORC2, ORNT2	solute carrier family 25 (mitochondrial carrier; ornithine transporter) member 2		5q31	5	NC_000005.10	141302629	141304063	minus	1	608157
SLC25A3	5250	OK/SW-cl.48, PHC, PTP	solute carrier family 25 (mitochondrial carrier; phosphate carrier), member 3	phosphate transport protein	12q23	12	NC_000012.12	98593625	98602000	plus	8	600370
SLC25A4	291	AAC1, ANT, ANT 1, ANT1, MTDPS12, PEO2, PEO3, T1	solute carrier family 25 (mitochondrial carrier; adenine nucleotide translocator), member 4	ADP,ATP carrier protein 1|ADP,ATP carrier protein, heart/skeletal muscle|adenine nucleotide translocator 1 (skeletal muscle)|heart/skeletal muscle ATP/ADP translocator|solute carrier family 25 member 4	4q35	4	NC_000004.12	185143263	185150384	plus	4	103220
SLC25A5	292	2F1, AAC2, ANT2, T2, T3	solute carrier family 25 (mitochondrial carrier; adenine nucleotide translocator), member 5	ADP,ATP carrier protein, fibroblast isoform|adenine nucleotide translocator 2 (fibroblast)	Xq24	X	NC_000023.11	119468400	119471396	plus	4	300150
SLC25A6	293	AAC3, ANT, ANT 2, ANT 3, ANT3, ANT3Y	solute carrier family 25 (mitochondrial carrier; adenine nucleotide translocator), member 6	ADP,ATP carrier protein|ADP,ATP carrier protein 3|ADP,ATP carrier protein, liver|ADP/ATP translocator of liver|adenine nucleotide translocator 3|solute carrier family 25 member 6	Xp22.32 and Yp11.3	X	NC_000023.11	1386152	1392146	minus	4	300151403000
SLC25A10	1468	DIC	solute carrier family 25 (mitochondrial carrier; dicarboxylate transporter), member 10	dicarboxylate ion carrier	17q25.3	17	NC_000017.11	81712236	81721016	plus	12	606794
SLC25A11	8402	OGC, SLC20A4	solute carrier family 25 (mitochondrial carrier; oxoglutarate carrier), member 11	OGCP|solute carrier family 20 (oxoglutarate carrier), member 4|solute carrier family 25 member 11	17p13.3	17	NC_000017.11	4937130	4940167	minus	8	604165
SLC25A12	8604	AGC1, ARALAR	solute carrier family 25 (aspartate/glutamate carrier), member 12	araceli hiperlarga|calcium binding mitochondrial carrier superfamily member Aralar1|mitochondrial aspartate glutamate carrier 1|solute carrier family 25 (mitochondrial carrier, Aralar), member 12	2q24	2	NC_000002.12	171783405	171894306	minus	20	603667
SLC25A13	10165	ARALAR2, CITRIN, CTLN2	solute carrier family 25 (aspartate/glutamate carrier), member 13	mitochondrial aspartate glutamate carrier 2|solute carrier family 25, member 13 (citrin)	7q21.3	7	NC_000007.14	96120220	96322147	minus	20	603859
SLC25A14	9016	BMCP1, UCP5	solute carrier family 25 (mitochondrial carrier, brain), member 14	mitochondrial uncoupling protein 5	Xq24	X	NC_000023.11	130339888	130373361	plus	12	300242
SLC25A15	10166	D13S327, HHH, ORC1, ORNT1	solute carrier family 25 (mitochondrial carrier; ornithine transporter) member 15	ornithine transporter 1|solute carrier family 25 member 15	13q14	13	NC_000013.11	40789411	40812460	plus	7	603861
SLC25A16	8034	D10S105E, GDA, GDC, HGT.1, ML7, hML7	solute carrier family 25 (mitochondrial carrier), member 16	graves disease autoantigen|mitochondrial solute carrier protein homolog|solute carrier family 25 (mitochondrial carrier; Graves disease autoantigen), member 16|solute carrier family 25 member 16	10q21.3	10	NC_000010.11	68473387	68527523	minus	13	139080
SLC25A17	10478	PMP34	solute carrier family 25 (mitochondrial carrier; peroxisomal membrane protein, 34kDa), member 17	solute carrier family 25 member 17	22q13.2	22	NC_000022.11	40769630	40819399	minus	12	606795
SLC25A18	83733	GC2	solute carrier family 25 (glutamate carrier), member 18	glutamate/H(+) symporter 2|solute carrier family 25 (mitochondrial carrier), member 18	22q11.2	22	NC_000022.11	17563165	17590890	plus	12	609303
SLC25A19	60386	DNC, MCPHA, MUP1, THMD3, THMD4, TPC	solute carrier family 25 (mitochondrial thiamine pyrophosphate carrier), member 19	microcephaly, Amish|mitochondrial uncoupling protein 1|solute carrier family 25 (mitochondrial deoxynucleotide carrier), member 19	17q25.3	17	NC_000017.11	75272980	75289957	minus	10	606521
SLC25A20	788	CAC, CACT	solute carrier family 25 (carnitine/acylcarnitine translocase), member 20		3p21.31	3	NC_000003.12	48856923	48898993	minus	9	613698
SLC25A21	89874	ODC, ODC1	solute carrier family 25 (mitochondrial oxoadipate carrier), member 21	oxodicarboxylate carrier|solute carrier family 25 (mitochondrial oxodicarboxylate carrier), member 21|solute carrier family 25 member 21	14q11.2	14	NC_000014.9	36677318	37172660	minus	13	607571
SLC25A22	79751	EIEE3, GC1, NET44	solute carrier family 25 (mitochondrial carrier: glutamate), member 22	GC-1|glutamate/H(+) symporter 1	11p15.5	11	NC_000011.10	790475	798269	minus	13	609302
SLC25A23	79085	APC2, MCSC2, SCaMC-3	solute carrier family 25 (mitochondrial carrier; phosphate carrier), member 23	mitochondrial ATP-Mg/Pi carrier protein 2|mitochondrial Ca(2+)-dependent solute carrier protein 2|mitochondrial Ca2+-dependent solute carrier protein 2|short calcium-binding mitochondrial carrier 3|small calcium-binding mitochondrial carrier protein 3|solute carrier family 25 member 23	19p13.3	19	NC_000019.10	6436081	6460221	minus	14	608746
SLC25A24	29957	APC1, SCAMC-1	solute carrier family 25 (mitochondrial carrier; phosphate carrier), member 24	calcium-binding transporter|mitochondrial ATP-Mg/Pi carrier protein 1|mitochondrial Ca(2+)-dependent solute carrier protein 1|short calcium-binding mitochondrial carrier 1|small calcium-binding mitochondrial carrier protein 1	1p13.3	1	NC_000001.11	108134722	108200358	minus	11	608744
SLC25A25	114789	MCSC, PCSCL, SCAMC-2	solute carrier family 25 (mitochondrial carrier; phosphate carrier), member 25	mitochondrial ATP-Mg/Pi carrier protein 3|mitochondrial Ca(2+)-dependent solute carrier protein 3|short calcium-binding mitochondrial carrier 2|small calcium-binding mitochondrial carrier 2|solute carrier family 25, member 25	9q34.11	9	NC_000009.12	128068200	128109258	plus	14	608745
SLC25A26	115286	SAMC	solute carrier family 25 (S-adenosylmethionine carrier), member 26	mitochondrial S-adenosylmethionine transporter|solute carrier family 25 (mitochondrial carrier; phosphate carrier), member 26	3p14.1	3	NC_000003.12	66133610	66380021	plus	15	611037
SLC25A27	9481	UCP4	solute carrier family 25, member 27	UCP 4|uncoupling protein 4	6p12.3	6	NC_000006.12	46652915	46678190	plus	9	613725
SLC25A28	81894	MFRN2, MRS3/4, MRS4L, NPD016	solute carrier family 25 (mitochondrial iron transporter), member 28	hMRS3/4|mitochondrial RNA splicing protein 3/4|mitochondrial RNA-splicing protein 3/4 homolog|mitochondrial iron transporter 2|mitoferrin 2|putative mitochondrial solute carrier|solute carrier family 25, member 28	10q24.2	10	NC_000010.11	99610518	99659339	minus	12	609767
SLC25A29	123096	C14orf69, CACL, ORNT3	solute carrier family 25 (mitochondrial carnitine/acylcarnitine carrier), member 29	carnitine-acylcarnitine translocase like|carnitine/acylcarnitine translocase-like|mitochondrial carnitine/acylcarnitine carrier protein CACL|mitochondrial ornithine transporter 3|solute carrier family 25, member 29	14q32.2	14	NC_000014.9	100279177	100306547	minus	10	615064
SLC25A30	253512	KMCP1	solute carrier family 25, member 30		13q14.13	13	NC_000013.11	45393316	45418455	minus	14	610793
SLC25A31	83447	AAC4, ANT4, SFEC35kDa	solute carrier family 25 (mitochondrial carrier; adenine nucleotide translocator), member 31	ADP,ATP carrier protein 4|ANT 4|adenine nucleotide translocase 4|adenine nucleotide translocator 4|solute carrier family 25 member 31|sperm flagellar energy carrier protein	4q28.1	4	NC_000004.12	127730375	127774299	plus	7	610796
SLC25A32	81034	MFT, MFTC	solute carrier family 25 (mitochondrial folate carrier), member 32	solute carrier family 25 (mitochondrial folate carrier) , member 32|solute carrier family 25, member 32	8q22.3	8	NC_000008.11	103398638	103415335	minus	8	610815
SLC25A33	84275	BMSC-MCP, PNC1	solute carrier family 25 (pyrimidine nucleotide carrier), member 33	PNC1 protein|bone marrow stromal cell mitochondrial carrier protein|huBMSC-MCP|mitochondrial carrier protein|novel mitochondrial carrier protein|solute carrier family 25, member 33	1p36.22	1	NC_000001.11	9539469	9582773	plus	9	610816
SLC25A34	284723		solute carrier family 25, member 34		1p36.21	1	NC_000001.11	15735088	15741392	plus	6	610817
SLC25A35	399512		solute carrier family 25, member 35		17p13.1	17	NC_000017.11	8287764	8295400	minus	7	610818
SLC25A36	55186	PNC2	solute carrier family 25 (pyrimidine nucleotide carrier), member 36	solute carrier family 25 (pyrimidine nucleotide carrier ), member 36|solute carrier family 25, member 36	3q23	3	NC_000003.12	140941820	140979943	plus	12	616149
SLC25A37	51312	HT015, MFRN, MFRN1, MSC, MSCP, PRO1278, PRO1584, PRO2217	solute carrier family 25 (mitochondrial iron transporter), member 37	mitochondrial iron transporter 1|mitochondrial solute carrier protein|mitoferrin|predicted protein of HQ2217|solute carrier family 25, member 37	8p21.2	8	NC_000008.11	23528850	23572550	plus	9	610387
SLC25A38	54977		solute carrier family 25, member 38	appoptosin	3p22.1	3	NC_000003.12	39383324	39397328	plus	10	610819
SLC25A39	51629	CGI-69, CGI69	solute carrier family 25, member 39		17q12	17	NC_000017.11	44319625	44324857	minus	12	610820
SLC25A40	55972	MCFP	solute carrier family 25, member 40	mitochondrial carrier family protein	7q21.12	7	NC_000007.14	87833568	87876377	minus	16	610821
SLC25A41	284427	APC4	solute carrier family 25, member 41		19p13.3	19	NC_000019.10	6426037	6436267	minus	10	610822
SLC25A42	284439		solute carrier family 25, member 42		19p13.11	19	NC_000019.10	19063966	19113030	plus	10	610823
SLC25A43	203427		solute carrier family 25, member 43		Xq24	X	NC_000023.11	119399295	119454478	plus	7	300641
SLC25A44	9673		solute carrier family 25, member 44		1q22	1	NC_000001.11	156193932	156212796	plus	6	610824
SLC25A45	283130		solute carrier family 25, member 45		11q13.1	11	NC_000011.10	65373053	65383701	minus	14	610825
SLC25A46	91137		solute carrier family 25, member 46		5q22.1	5	NC_000005.10	110738136	110765161	plus	10	610826
SLC25A47	283600	C14orf68, HDMCP, HMFN1655	solute carrier family 25, member 47	HCC-down-regulated mitochondrial carrier protein|hepatocellular carcinoma down-regulated mitochondrial carrier protein|hepatocellular carcinoma-downregulated mitochondrial carrier protein	14q32.2	14	NC_000014.9	100323342	100330378	plus	6	609911
SLC25A48	153328		solute carrier family 25, member 48		5q31.1	5	NC_000005.10	135834676	135888637	plus	14	616150
SLC25A51	92014	CG7943, MCART1	solute carrier family 25, member 51	mitochondrial carrier triple repeat 1|mitochondrial carrier triple repeat protein 1	9p13.3-p12	9	NC_000009.12	37877575	37904353	minus	6
SLC25A52	147407	MCART2	solute carrier family 25, member 52	mitochondrial carrier triple repeat 2|mitochondrial carrier triple repeat protein 2	18q12.1	18	NC_000018.10	31759696	31760880	minus	1	616153
SLC25A53	401612	MCART6	solute carrier family 25, member 53	mitochondrial carrier triple repeat protein 6	Xq22.2	X	NC_000023.11	104099214	104157027	minus	5	300941
SLC26A1	10861	EDM4, SAT-1, SAT1	solute carrier family 26 (anion exchanger), member 1	solute carrier family 26 (sulfate transporter), member 1|sulfate anion tranporter AT1|sulfate/anion transporter SAT-1 protein	4p16.3	4	NC_000004.12	979073	994217	minus	5	610130
SLC26A2	1836	D5S1708, DTD, DTDST, EDM4, MST153, MSTP157	solute carrier family 26 (anion exchanger), member 2	diastrophic dysplasia protein|solute carrier family 26 (sulfate transporter), member 2|sulfate anion transporter 1	5q31-q34	5	NC_000005.10	149960737	149987400	plus	3	606718
SLC26A3	1811	CLD, DRA	solute carrier family 26 (anion exchanger), member 3	down-regulated in adenoma protein|solute carrier family 26, member 3	7q31	7	NC_000007.14	107765467	107803233	minus	21	126650
SLC26A4	5172	DFNB4, EVA, PDS, TDH2B	solute carrier family 26 (anion exchanger), member 4	sodium-independent chloride/iodide transporter|truncated solute carrier family 26	7q31	7	NC_000007.14	107660635	107717809	plus	23	605646
SLC26A5	375611	DFNB61, PRES	solute carrier family 26 (anion exchanger), member 5	prestin (motor protein)	7q22.1	7	NC_000007.14	103352730	103446177	minus	22	604943
SLC26A6	65010		solute carrier family 26 (anion exchanger), member 6	anion exchange transporter|anion transporter 1|pendrin L1|solute carrier family 26, member 6|sulfate anion transporter	3p21.3	3	NC_000003.12	48625723	48635493	minus	21	610068
SLC26A7	115111	SUT2	solute carrier family 26 (anion exchanger), member 7	solute carrier family 26, member 7|sulfate anion transporter	8q23	8	NC_000008.11	91209494	91398155	plus	22	608479
SLC26A8	116369	SPGF3, TAT1	solute carrier family 26 (anion exchanger), member 8	anion transporter/exchanger-8	6p21	6	NC_000006.12	35943514	36024636	minus	22	608480
SLC26A9	115019		solute carrier family 26 (anion exchanger), member 9	anion transporter/exchanger protein 9|anion transporter/exchanger-9|solute carrier family 26, member 9	1q32.1	1	NC_000001.11	205913048	205943472	minus	21	608481
SLC26A10	65012		solute carrier family 26, member 10		12q13	12	NC_000012.12	57619910	57626151	plus	14
SLC26A11	284129		solute carrier family 26 (anion exchanger), member 11	solute carrier family 26, member 11	17q25.3	17	NC_000017.11	80220401	80253509	plus	18	610117
SLC27A1	376497	ACSVL5, FATP, FATP-1, FATP1	solute carrier family 27 (fatty acid transporter), member 1	fatty acid transport protein 1|solute carrier family 27 member 1	19p13.11	19	NC_000019.10	17468774	17506168	plus	15	600691
SLC27A2	11001	ACSVL1, FACVL1, FATP2, HsT17226, VLACS, VLCS, hFACVL1	solute carrier family 27 (fatty acid transporter), member 2	FATP-2|THCA-CoA ligase|fatty acid transport protein 2|fatty-acid-coenzyme A ligase, very long-chain 1|long-chain-fatty-acid--CoA ligase|solute carrier family 27 member 2|very long-chain fatty-acid-coenzyme A ligase 1|very long-chain-fatty-acid-CoA ligase|very-long-chain acyl-CoA synthetase	15q21.2	15	NC_000015.10	50182196	50236392	plus	10	603247
SLC27A3	11000	ACSVL3, FATP3, VLCS-3	solute carrier family 27 (fatty acid transporter), member 3	FATP-3|fatty acid transport protein 3|solute carrier family 27 member 3|very long-chain acyl-CoA synthetase homolog 3	1q21.3	1	NC_000001.11	153775292	153780157	plus	10	604193
SLC27A4	10999	ACSVL4, FATP4, IPS	solute carrier family 27 (fatty acid transporter), member 4		9q34.11	9	NC_000009.12	128340560	128361470	plus	13	604194
SLC27A5	10998	ACSB, ACSVL6, BACS, BAL, FACVL3, FATP-5, FATP5, VLACSR, VLCS-H2, VLCSH2	solute carrier family 27 (fatty acid transporter), member 5	BA-CoA ligase|VLACS-related|bile acid-CoA ligase|cholate--CoA ligase|fatty acid transport protein 5|fatty-acid-Coenzyme A ligase, very long-chain 3|solute carrier family 27 member 5|very long-chain acyl-CoA synthetase homolog 2|very long-chain acyl-CoA synthetase-related protein	19q13.43	19	NC_000019.10	58498333	58512065	minus	10	603314
SLC27A6	28965	ACSVL2, FACVL2, FATP6, VLCS-H1	solute carrier family 27 (fatty acid transporter), member 6	FATP-6|VLCSH1|fatty acid transport protein 6|fatty-acid-Coenzyme A ligase, very long-chain 2|hVLCS-H1|solute carrier family 27 member 6|very long-chain acyl-CoA synthetase homolog 1	5q23.3	5	NC_000005.10	128965475	129033642	plus	12	604196
SLC28A1	9154	CNT1, HCNT1	solute carrier family 28 (concentrative nucleoside transporter), member 1	Na(+)/nucleoside cotransporter 1|concentrative nucleoside transporter 1|sodium-coupled nucleoside transporter 1|solute carrier family 28 (sodium-coupled nucleoside transporter), member 1|solute carrier family 28 member 1	15q25.3	15	NC_000015.10	84884577	84975651	plus	29	606207
SLC28A2	9153	CNT2, HCNT2, HsT17153, SPNT1	solute carrier family 28 (concentrative nucleoside transporter), member 2	CNT 2|Na(+)/nucleoside cotransporter 2|SPNT|concentrative nucleoside transporter 2|sodium-coupled nucleoside transporter 2|sodium/purine nucleoside co-transporter|solute carrier family 28 (sodium-coupled nucleoside transporter), member 2|solute carrier family 28 member 2	15q15	15	NC_000015.10	45252066	45275934	plus	18	606208
SLC28A3	64078	CNT3	solute carrier family 28 (concentrative nucleoside transporter), member 3	concentrative Na(+)-nucleoside cotransporter 3|concentrative Na+-nucleoside cotransporter|solute carrier family 28 (sodium-coupled nucleoside transporter), member 3	9q22.2	9	NC_000009.12	84275850	84368632	minus	22	608269
SLC29A1	2030	ENT1	solute carrier family 29 (equilibrative nucleoside transporter), member 1	equilibrative nitrobenzylmercaptopurine riboside (NBMPR)-sensitive nucleoside transporter|equilibrative nucleoside transporter 1 variant ata|nucleoside transporter, es-type|solute carrier family 29 (nucleoside transporters), member 1	6p21.1	6	NC_000006.12	44219505	44234151	plus	18	602193
SLC29A2	3177	DER12, ENT2, HNP36	solute carrier family 29 (equilibrative nucleoside transporter), member 2	36 kDa nucleolar protein HNP36|delayed-early response protein 12|equilibrative NBMPR-insensitive nucleoside transporter|equilibrative nitrobenzylmercaptopurine riboside-insensitive nucleoside transporter|hydrophobic nucleolar protein, 36 kDa|hydrophobic nucleolar protein, 36kD|nucleoside transporter, ei-type|solute carrier family 29 (nucleoside transporters), member 2|solute carrier family 29 mem…	11q13	11	NC_000011.10	66362521	66372476	minus	14	602110
SLC29A3	55315	ENT3, HCLAP, HJCD, PHID	solute carrier family 29 (equilibrative nucleoside transporter), member 3	solute carrier family 29 (nucleoside transporters), member 3	10q22.1	10	NC_000010.11	71319253	71363396	plus	6	612373
SLC29A4	222962	ENT4, PMAT	solute carrier family 29 (equilibrative nucleoside transporter), member 4	plasma membrane monoamine transporter|solute carrier family 29 (nucleoside transporters), member 4|solute carrier family 29 member 4	7p22.1	7	NC_000007.14	5274374	5304073	plus	12	609149
SLC30A1	7779	ZNT1, ZRC1	solute carrier family 30 (zinc transporter), member 1	solute carrier family 30 member 1|znT-1	1q32.3	1	NC_000001.11	211575039	211578757	minus	2	609521
SLC30A2	7780	PP12488, TNZD, ZNT2, ZnT-2	solute carrier family 30 (zinc transporter), member 2		1p35.3	1	NC_000001.11	26038022	26046138	minus	8	609617
SLC30A3	7781	ZNT3	solute carrier family 30 (zinc transporter), member 3	solute carrier family 30 member 3|zinc transporter ZnT-3|znT-3	2p23.3	2	NC_000002.12	27254572	27275366	minus	13	602878
SLC30A4	7782	ZNT4	solute carrier family 30 (zinc transporter), member 4	solute carrier family 30 member 4|znT-4	15q21.1	15	NC_000015.10	45482478	45523669	minus	9	602095
SLC30A5	64924	ZNT5, ZNTL1, ZTL1, ZnT-5	solute carrier family 30 (zinc transporter), member 5	zinc transporter ZTL1|znT-like transporter 1	5q12.1	5	NC_000005.10	69093949	69131072	plus	16	607819
SLC30A6	55676	MST103, MSTP103, ZNT6	solute carrier family 30 (zinc transporter), member 6	solute carrier family 30 member 6|znT-6	2p22.3	2	NC_000002.12	32165841	32224112	plus	17	611148
SLC30A7	148867	ZNT7, ZnT-7, ZnTL2	solute carrier family 30 (zinc transporter), member 7	solute carrier family 30 member 7|zinc transporter ZnT-7|zinc transporter like 2|znt-like transporter 2	1p21.2	1	NC_000001.11	100896073	100996913	plus	15	611149
SLC30A8	169026	ZNT8, ZnT-8	solute carrier family 30 (zinc transporter), member 8	zinc transporter ZnT-8	8q24.11	8	NC_000008.11	116950180	117176714	plus	14	611145
SLC30A9	10463	C4orf1, GAC63, HUEL, ZNT9	solute carrier family 30 (zinc transporter), member 9	GRIP1-dependent nuclear receptor coactivator|expressed in human embryonic lung|human embryonic lung protein|solute carrier family 30 member 9|znT-9	4p13	4	NC_000004.12	41990472	42087534	plus	18	604604
SLC30A10	55532	HMDPC, ZNT10, ZNT8, ZRC1, ZnT-10	solute carrier family 30, member 10	zinc transporter 8	1q41	1	NC_000001.11	219913919	219959315	minus	5	611146
SLC31A1	1317	COPT1, CTR1	solute carrier family 31 (copper transporter), member 1	copper transport 1 homolog|copper transporter 1|solute carrier family 31 (copper transporters), member 1|solute carrier family 31 member 1	9q32	9	NC_000009.12	113221528	113264492	plus	5	603085
SLC31A2	1318	COPT2, CTR2, hCTR2	solute carrier family 31 (copper transporter), member 2	copper transporter 2|solute carrier family 31 (copper transporters), member 2|solute carrier family 31 member 2	9q32	9	NC_000009.12	113150958	113164142	plus	6	603088
SLC32A1	140679	VGAT, VIAAT	solute carrier family 32 (GABA vesicular transporter), member 1	GABA and glycine transporter|hVIAAT|solute carrier family 32 member 1|vesicular GABA transporter	20q11.23	20	NC_000020.11	38724462	38729372	plus	2	616440
SLC33A1	9197	ACATN, AT-1, AT1, CCHLND, SPG42	solute carrier family 33 (acetyl-CoA transporter), member 1		3q25.31	3	NC_000003.12	155826511	155854459	minus	7	603690
SLC34A1	6569	FRTS2, NAPI-3, NPHLOP1, NPT2, NPTIIa, SLC11, SLC17A2	solute carrier family 34 (type II sodium/phosphate cotransporter), member 1	Na(+)-dependent phosphate cotransporter 2A|Na(+)/Pi cotransporter 2A|Na+-phosphate cotransporter type II|naPi-2a|renal sodium-dependent phosphate transporter|sodium-phosphate transport protein 2A|sodium/phosphate co-transporter|sodium/phosphate cotransporter 2A|solute carrier family 17 (sodium phosphate), member 2|solute carrier family 34 (sodium phosphate), member 1|solute carrier family 34 memb…	5q35	5	NC_000005.10	177384431	177398848	plus	15	182309
SLC34A2	10568	NAPI-3B, NAPI-IIb, NPTIIb	solute carrier family 34 (type II sodium/phosphate cotransporter), member 2	sodium/phosphate cotransporter 2B|solute carrier family 34 (sodium phosphate), member 2|type II sodium-dependent phosphate transporter 3b	4p15.2	4	NC_000004.12	25655813	25678748	plus	14	604217
SLC34A3	142680	HHRH, NPTIIc	solute carrier family 34 (type II sodium/phosphate cotransporter), member 3	Na(+)-dependent phosphate cotransporter 2C|Na(+)/Pi cotransporter 2C|naPi-2c|sodium-phosphate transport protein 2C|sodium/inorganic phosphate cotransporter IIC|solute carrier family 34 (sodium phosphate), member 3|type IIc Na+/Pi cotransporter	9q34	9	NC_000009.12	137230116	137236554	plus	15	609826
SLC35A1	10559	CDG2F, CMPST, CST, hCST	solute carrier family 35 (CMP-sialic acid transporter), member A1	CMP-SA-Tr|CMP-Sia-Tr|mutated CMP-sialic acid transporter A1|solute carrier family 35 (CMP-sialic acid transporter), member 1|solute carrier family 35 (UDP-galactose transporter), member 1|solute carrier family 35 member A1	6q15	6	NC_000006.12	87472925	87512339	plus	8	605634
SLC35A2	7355	CDG2M, CDGX, UDP-Gal-Tr, UGALT, UGAT, UGT, UGT1, UGT2, UGTL	solute carrier family 35 (UDP-galactose transporter), member A2	solute carrier family 35 (UDP-galactose transporter), member 2	Xp11.23-p11.22	X	NC_000023.11	48903180	48911958	minus	6	314375
SLC35A3	23443	AMRS	solute carrier family 35 (UDP-N-acetylglucosamine (UDP-GlcNAc) transporter), member A3	golgi UDP-GlcNAc transporter|solute carrier family 35 (UDP-N-acetylglucosamine (UDP-GlcNAc) transporter), member 3	1p21	1	NC_000001.11	99968887	100026979	plus	11	605632
SLC35A4	113829		solute carrier family 35 member A4	solute carrier family 35 (UDP-galactose transporter), member A4|solute carrier family 35, member A4|tumor rejection antigen	5q31.3	5	NC_000005.10	140564565	140569104	plus	3
SLC35A5	55032		solute carrier family 35 member A5	solute carrier family 35, member A5	3q13.2	3	NC_000003.12	112561709	112584439	plus	8
SLC35B1	10237	UGTREL1	solute carrier family 35 member B1	UDP-galactose transporter related|UDP-galactose transporter-related protein 1|hUGTrel1|solute carrier family 35, member B1	17q21.33	17	NC_000017.11	49700934	49708135	minus	11	610790
SLC35B2	347734	PAPST1, SLL, UGTrel4	solute carrier family 35 (adenosine 3'-phospho 5'-phosphosulfate transporter), member B2	3'-phosphoadenosine 5'-phosphosulfate transporter|PAPS transporter 1|putative MAPK-activating protein PM15|putative NF-kappa-B-activating protein 48|solute carrier family 35 member B2 variant 2|solute carrier family 35, member B2	6p21.1	6	NC_000006.12	44254101	44257890	minus	6	610788
SLC35B3	51000	C6orf196, CGI-19, PAPST2	solute carrier family 35 (adenosine 3'-phospho 5'-phosphosulfate transporter), member B3	3' phosphoadenosine 5' phosphosulfate transporter 2|PAPS transporter 2|solute carrier family 35, member B3	6p24.3	6	NC_000006.12	8413067	8435567	minus	13	610845
SLC35B4	84912	YEA, YEA4	solute carrier family 35 (UDP-xylose/UDP-N-acetylglucosamine transporter), member B4	UDP-Xylose/N-Acetylglucosamine transporter|YEA4 homolog|solute carrier family 35, member B4	7q33	7	NC_000007.14	134289332	134320314	minus	11	610923
SLC35C1	55343	CDG2C, FUCT1	solute carrier family 35 (GDP-fucose transporter), member C1	solute carrier family 35, member C1	11p11.2	11	NC_000011.10	45804072	45813016	plus	5	605881
SLC35C2	51006	BA394O2.1, C20orf5, CGI-15, OVCOV1	solute carrier family 35 (GDP-fucose transporter), member C2	ovarian cancer-overexpressed gene 1 protein	20q13.12	20	NC_000020.11	46349528	46364458	minus	12
SLC35D1	23169	UGTREL7	solute carrier family 35 (UDP-GlcA/UDP-GalNAc transporter), member D1	UDP-GlcA/UDP-GalNAc transporter|UDP-galactose transporter-related 7|UDP-galactose transporter-related protein 7|solute carrier family 35 (UDP-glucuronic acid/UDP-N-acetylgalactosamine dual transporter), member D1|solute carrier family 35 member D1	1p31.3	1	NC_000001.11	66999332	67054397	minus	13	610804
SLC35D2	11046	HFRC1, SQV7L, UGTrel8, hfrc	solute carrier family 35 (UDP-GlcNAc/UDP-glucose transporter), member D2	SQV7-like protein|UDP-N-acetylglucosamine transporter|UDP-galactose transporter-related protein 8|fringe connection|homolog of Fringe connection protein 1|solute carrier family 35, member D2	9q22.32	9	NC_000009.12	96313437	96383710	minus	14	609182
SLC35D3	340146	FRCL1	solute carrier family 35 member D3	frc, fringe-like 1|fringe connection-like protein 1|solute carrier family 35, member D3	6q23.3	6	NC_000006.12	136922241	136925660	plus	2	612519
SLC35E1	79939		solute carrier family 35 member E1	solute carrier family 35, member E1	19p13.11	19	NC_000019.10	16549837	16572382	minus	6
SLC35E2	9906		solute carrier family 35 member E2	solute carrier family 35, member E2	1p36.33	1	NC_000001.11	1724838	1745999	minus	8
SLC35E2B	728661	SLC35E2	solute carrier family 35, member E2B		1p36.33	1	NC_000001.11	1660025	1692804	minus	11
SLC35E3	55508	BLOV1	solute carrier family 35 member E3	bladder cancer overexpressed protein|bladder cancer-overexpressed gene 1 protein|solute carrier family 35, member E2|solute carrier family 35, member E3	12q15	12	NC_000012.12	68746148	68766073	plus	6
SLC35E4	339665		solute carrier family 35 member E4	solute carrier family 35, member E4	22q12.2	22	NC_000022.11	30635806	30647875	plus	2
SLC35F1	222553	C6orf169, dJ230I3.1	solute carrier family 35 member F1	solute carrier family 35, member F1	6q22.31	6	NC_000006.12	117907231	118317676	plus	8
SLC35F2	54733	HSNOV1	solute carrier family 35 member F2	lung squamous cell cancer related protein LSCC-3|solute carrier family 35, member F2	11q22.3	11	NC_000011.10	107790991	107859188	minus	9
SLC35F3	148641		solute carrier family 35 member F3	solute carrier family 35, member F3	1q42.2	1	NC_000001.11	233904712	234324518	plus	9
SLC35F4	341880	C14orf36, c14_5373	solute carrier family 35 member F4	solute carrier family 35, member F4	14q22.2	14	NC_000014.9	57563922	57982274	minus	19
SLC35F5	80255		solute carrier family 35 member F5	HCV NS5A-transactivated protein 3|hepatitis C virus NS5A-transactivated protein 3|solute carrier family 35, member F5	2q14.1	2	NC_000002.12	113712792	113756823	minus	18
SLC35F6	54978	ANT2BP, C2orf18, TANGO9	solute carrier family 35 member F6	ANT2-binding protein|solute carrier family 35, member F6|transmembrane protein C2orf18|transport and golgi organization 9 homolog	2p23.3	2	NC_000002.12	26764274	26781231	plus	6
SLC35G1	159371	C10orf60, TMEM20	solute carrier family 35 member G1	partner of STIM1|solute carrier family 35, member G1|transmembrane protein 20	10q23.33	10	NC_000010.11	93893973	93914255	plus	7
SLC35G2	80723	TMEM22	solute carrier family 35 member G2	solute carrier family 35, member G2|transmembrane protein 22	3q22.3	3	NC_000003.12	136819019	136855892	plus	4
SLC35G3	146861	AMAC1, TMEM21A	solute carrier family 35 member G3	acyl-malonyl condensing enzyme 1|acyl-malonyl-condensing enzyme 1|protein AMAC1|solute carrier family 35, member G3|transmembrane protein 21A	17q12	17	NC_000017.11	35192520	35194393	minus	1
SLC35G4	646000	AMAC1L1P, SLC35G4	solute carrier family 35, member G4	acyl-malonyl-condensing enzyme 1-like protein 1|protein AMAC1L1|putative solute carrier family 35 member G4 pseudogene|solute carrier family 35, member G4, pseudogene	18p11.21	18	NC_000018.10	11609558	11610612	plus	1
SLC35G5	83650	AMAC, AMAC1L2	solute carrier family 35 member G5	acyl-malonyl condensing enzyme 1-like 2|acyl-malonyl-condensing enzyme 1-like protein 2|protein AMAC1L2|solute carrier family 35, member G5	8p23.1	8	NC_000008.11	11330986	11332186	plus	1	615199
SLC35G6	643664	AMAC1L3, TMEM21B	solute carrier family 35 member G6	acyl-malonyl condensing enzyme 1-like 3|acyl-malonyl-condensing enzyme 1-like protein 3|protein AMAC1L3|solute carrier family 35, member G6|transmembrane protein 21B	17p13.1	17	NC_000017.11	7481402	7483064	plus	2
SLC36A1	206358	Dct1, LYAAT1, PAT1, TRAMD3	solute carrier family 36 (proton/amino acid symporter), member 1	lysosomal amino acid transporter 1|proton/amino acid transporter 1	5q33.1	5	NC_000005.10	151411344	151561961	plus	27	606561
SLC36A2	153201	PAT2, TRAMD1	solute carrier family 36 (proton/amino acid symporter), member 2	tramdorin-1	5q33.1	5	NC_000005.10	151314978	151347590	minus	12	608331
SLC36A3	285641	PAT3, TRAMD2, tramdorin2	solute carrier family 36, member 3	proton/amino acid transporter 3|solute carrier family 36 (proton/amino acid symporter), member 3|tramdorin 2|tramdorin-2	5q33.1	5	NC_000005.10	151276365	151312981	minus	12	608332
SLC36A4	120103	PAT4	solute carrier family 36 (proton/amino acid symporter), member 4		11q21	11	NC_000011.10	93144171	93197975	minus	13	613760
SLC37A1	54020	G3PP	solute carrier family 37 (glucose-6-phosphate transporter), member 1	G-3-P permease|G-3-P transporter|glycerol-3-phosphate permease|solute carrier family 37 (glycerol-3-phosphate transporter), member 1	21q22.3	21	NC_000021.9	42499632	42581440	plus	24	608094
SLC37A2	219855	pp11662	solute carrier family 37 (glucose-6-phosphate transporter), member 2	solute carrier family 37 (glycerol-3-phosphate transporter), member 2|solute carrier family 37 member 2	11q24.2	11	NC_000011.10	125063067	125090516	plus	19
SLC37A3	84255		solute carrier family 37, member 3	solute carrier family 37 (glycerol-3-phosphate transporter), member 3	7q34	7	NC_000007.14	140333752	140398639	minus	16
SLC37A4	2542	G6PT1, G6PT2, G6PT3, GSD1b, GSD1c, GSD1d, PRO0685, TRG-19, TRG19	solute carrier family 37 (glucose-6-phosphate transporter), member 4	glucose-5-phosphate transporter|glucose-6-phosphatase, transport (glucose) protein 3|glucose-6-phosphatase, transport (glucose-6-phosphate) protein 1|glucose-6-phosphatase, transport (phosphate/pyrophosphate) protein 2|microsomal glucose-6-phosphate transporter|transformation-related gene 19 protein	11q23.3	11	NC_000011.10	119024351	119030906	minus	12	602671
SLC38A1	81539	ATA1, NAT2, SAT1, SNAT1	solute carrier family 38, member 1	N-system amino acid transporter 2|amino acid transporter A1|amino acid transporter system A1|system A amino acid transporter 1|system N amino acid transporter 1	12q13.11	12	NC_000012.12	46183055	46269425	minus	22	608490
SLC38A2	54407	ATA2, PRO1068, SAT2, SNAT2	solute carrier family 38, member 2	amino acid transporter 2|amino acid transporter A2|protein 40-9-1|system A amino acid transporter 2|system A transporter 1|system N amino acid transporter 2	12q	12	NC_000012.12	46358188	46372862	minus	16	605180
SLC38A3	10991	G17, NAT1, SN1, SNAT3	solute carrier family 38, member 3	N-system amino acid transporter 1|Na(+)-coupled neutral amino acid transporter 3|system N amino acid transporter 1|system N1 Na+ and H+-coupled glutamine transporter	3p21.3	3	NC_000003.12	50205246	50220979	plus	17	604437
SLC38A4	55089	ATA3, NAT3, PAAT, SNAT4	solute carrier family 38, member 4	N amino acid transporter 3|Na(+)-coupled neutral amino acid transporter 4|amino acid transporter A3|amino acid transporter system A3|system A amino acid transporter 3|system N amino acid transporter 3	12q13	12	NC_000012.12	46764761	46832422	minus	18	608065
SLC38A5	92745	JM24, SN2, SNAT5, pp7194	solute carrier family 38, member 5	solute carrier family 38 (amino acid transporter), member 5|system N transporter 2|transport system N, protein 2	Xp11.23	X	NC_000023.11	48458537	48470256	minus	20	300649
SLC38A6	145389	NAT-1, SNAT6	solute carrier family 38, member 6	N system amino acid transporter NAT-1|N-system amino acid transporter 1|Na(+)-coupled neutral amino acid transporter 6	14q23.1	14	NC_000014.9	60981114	61083733	plus	22	616518
SLC38A7	55238	SNAT7	solute carrier family 38, member 7	amino acid transporter|solute carrier family 38 member 7	16q21	16	NC_000016.10	58665109	58684777	minus	14	614236
SLC38A8	146167	FVH2	solute carrier family 38, member 8		16q23.3	16	NC_000016.10	84009667	84043097	minus	12	615585
SLC38A9	153129	URLC11	solute carrier family 38, member 9	putative sodium-coupled neutral amino acid transporter 9|solute carrier family 38 member 9|up-regulated in lung cancer 11	5q11.2	5	NC_000005.10	55625845	55712335	minus	21	616203
SLC38A10	124565	PP1744	solute carrier family 38, member 10		17q25.3	17	NC_000017.11	81244811	81295433	minus	18	616525
SLC38A11	151258	AVT2	solute carrier family 38, member 11	solute carrier family 38 member 11	2q24.3	2	NC_000002.12	164897745	164955560	minus	16	616526
SLC39A1	27173	ZIP1, ZIRTL	solute carrier family 39 (zinc transporter), member 1	solute carrier family 39 (zinc transporter), member 3|zrt- and Irt-like protein 1	1q21	1	NC_000001.11	153959099	153968184	minus	7	604740
SLC39A2	29986	6A1, ETI-1, ZIP-2, ZIP2	solute carrier family 39 (zinc transporter), member 2	Zrt- and Irt-like protein 2|solute carrier family 39 member 2|zinc uptake transporter 2	14q11.2	14	NC_000014.9	20999255	21001875	plus	4	612166
SLC39A3	29985	ZIP-3, ZIP3	solute carrier family 39 (zinc transporter), member 3	solute carrier family 39 member 3|zrt- and Irt-like protein 3	19p13.3	19	NC_000019.10	2732524	2740076	minus	3	612168
SLC39A4	55630	AEZ, AWMS2, ZIP4	solute carrier family 39 (zinc transporter), member 4	zrt- and Irt-like protein 4	8q24.3	8	NC_000008.11	144412414	144418034	minus	12	607059
SLC39A5	283375	LZT-Hs7, MYP24, ZIP5	solute carrier family 39 (zinc transporter), member 5	solute carrier family 39 (metal ion transporter), member 5|solute carrier family 39 member 5|zrt- and Irt-like protein 5	12q13.3	12	NC_000012.12	56230036	56237846	plus	13	608730
SLC39A6	25800	LIV-1, ZIP6	solute carrier family 39 (zinc transporter), member 6	LIV-1 protein, estrogen regulated|ZIP-6|estrogen-regulated protein LIV-1|solute carrier family 39 (metal ion transporter), member 6|solute carrier family 39 member 6|zrt- and Irt-like protein 6	18q12.2	18	NC_000018.10	36108531	36129814	minus	11	608731
SLC39A7	7922	D6S115E, D6S2244E, H2-KE4, HKE4, KE4, RING5, ZIP7	solute carrier family 39 (zinc transporter), member 7	HLA class II region expressed gene KE4|Ke4 gene, mouse, human homolog of|histidine-rich membrane protein Ke4|really interesting new gene 5 protein|solute carrier family 39 member 7|zrt-, Irt-like protein 7	6p21.3	6	NC_000006.12	33200826	33204437	plus	8	601416
SLC39A8	64116	BIGM103, LZT-Hs6, PP3105, ZIP8	solute carrier family 39 (zinc transporter), member 8	BCG induced integral membrane protein BIGM103|BCG-induced integral membrane protein in monocyte clone 103 protein|LIV-1 subfamily of ZIP zinc transporter 6|ZIP-8|Zrt- and Irt-like protein 8|solute carrier family 39 (metal ion transporter), member 8|solute carrier family 39 member 8	4q24	4	NC_000004.12	102251041	102345498	minus	15	608732
SLC39A9	55334	ZIP-9, ZIP9	solute carrier family 39, member 9	solute carrier family 39 (zinc transporter), member 9|zinc transporter SLC39A9|zrt- and Irt-like protein 9	14q24.1	14	NC_000014.9	69398379	69468403	plus	10
SLC39A10	57181	LZT-Hs2	solute carrier family 39 (zinc transporter), member 10	ZIP-10|solute carrier family 39 (metal ion transporter), member 10|solute carrier family 39 member 10|zrt- and Irt-like protein 10	2q32.3	2	NC_000002.12	195575977	195737702	plus	17	608733
SLC39A11	201266	C17orf26, ZIP11	solute carrier family 39, member 11	ZIP-11|Zrt- and Irt-like protein 11|solute carrier family 39 (metal ion transporter), member 11	17q24.3-q25.1	17	NC_000017.11	72645946	73092714	minus	19	616508
SLC39A12	221074	LZT-Hs8, ZIP-12, bA570F3.1	solute carrier family 39 (zinc transporter), member 12	LIV-1 subfamily of ZIP zinc transporter 8|solute carrier family 39 (metal ion transporter), member 12|solute carrier family 39 member 12|zrt- and Irt-like protein 12	10p12.33	10	NC_000010.11	17951839	18043292	plus	13	608734
SLC39A13	91252		solute carrier family 39 (zinc transporter), member 13	LIV-1 subfamily of ZIP zinc transporter 9|LZT-Hs9|solute carrier family 39 (metal ion transporter), member 13|zrt- and Irt-like protein 13	11p11.2	11	NC_000011.10	47407132	47416500	plus	13	608735
SLC39A14	23516	LZT-Hs4, NET34, ZIP14, cig19	solute carrier family 39 (zinc transporter), member 14	LIV-1 subfamily of ZIP zinc transporter 4|ZIP-14|Zrt-, Irt-like protein 14|solute carrier family 39 (metal ion transporter), member 14|solute carrier family 39 member 14|zrt- and Irt-like protein 14	8p21.3	8	NC_000008.11	22367249	22434129	plus	16	608736
SLC40A1	30061	FPN1, HFE4, IREG1, MST079, MSTP079, MTP1, SLC11A3	solute carrier family 40 (iron-regulated transporter), member 1	iron regulated gene 1|putative ferroportin 1 variant IIIA|putative ferroportin 1 variant IIIB|solute carrier family 11 (proton-coupled divalent metal ion transporters), member 3	2q32	2	NC_000002.12	189560590	189580811	minus	9	604653
SLC41A1	254428	MgtE	solute carrier family 41 (magnesium transporter), member 1	solute carrier family 41, member 1	1q32.1	1	NC_000001.11	205789093	205813759	minus	12	610801
SLC41A2	84102	SLC41A1-L1	solute carrier family 41 (magnesium transporter), member 2	SLC41A1-like 1|solute carrier family 41, member 2	12q23.3	12	NC_000012.12	104802553	104958740	minus	17	610802
SLC41A3	54946	SLC41A1-L2	solute carrier family 41, member 3	SLC41A1-like 2	3q21.2	3	NC_000003.12	126006357	126101550	minus	17	610803
SLC43A1	8501	LAT3, PB39, POV1, R00504	solute carrier family 43 (amino acid system L transporter), member 1	L-type amino acid transporter 3|prostate cancer overexpressed gene 1 protein|solute carrier family 43, member 1	11q12.1	11	NC_000011.10	57484531	57515719	minus	17	603733
SLC43A2	124935	LAT4	solute carrier family 43 (amino acid system L transporter), member 2	L-type amino acid transporter 4|amino acid transporter|solute carrier family 43, member 2	17p13.3	17	NC_000017.11	1569254	1630018	minus	18	610791
SLC43A3	29015	EEG1, FOAP-13, PRO1659, SEEEG-1	solute carrier family 43, member 3	likely ortholog of mouse embryonic epithelial gene 1	11q11	11	NC_000011.10	57406954	57427580	minus	15
SLC44A1	23446	CD92, CDW92, CHTL1, CTL1	solute carrier family 44 (choline transporter), member 1	CDW92 antigen|solute carrier family 44, member 1	9q31.2	9	NC_000009.12	105244608	105438504	plus	19	606105
SLC44A2	57153	CTL2, PP1292	solute carrier family 44 (choline transporter), member 2	solute carrier family 44, member 2	19p13.1	19	NC_000019.10	10602445	10644559	plus	24	606106
SLC44A3	126969	CTL3	solute carrier family 44, member 3		1p21.3	1	NC_000001.11	94820342	94895247	plus	21
SLC44A4	80736	C6orf29, CTL4, NG22, TPPT	solute carrier family 44, member 4		6p21.3	6	NC_000006.12	31863192	31879046	minus	22	606107
SLC44A5	204962	CTL5	solute carrier family 44, member 5		1p31.1	1	NC_000001.11	75202131	75724322	minus	34
SLC45A1	50651	DNB5	solute carrier family 45, member 1	H+/sugar symporter|PAST-A|deleted in neuroblastoma 5 protein	1p36.23	1	NC_000001.11	8318085	8344167	plus	9	605763
SLC45A2	51151	1A1, AIM1, MATP, OCA4, SHEP5	solute carrier family 45, member 2	melanoma antigen AIM1|protein AIM-1|underwhite	5p13.2	5	NC_000005.10	33944616	33985144	minus	10	606202
SLC45A3	85414	IPCA-2, IPCA-6, IPCA-8, IPCA6, PCANAP2, PCANAP6, PCANAP8, PRST	solute carrier family 45, member 3	prostate cancer associated protein 2|prostate cancer associated protein 6|prostate cancer associated protein 8|prostate cancer-associated gene 2|prostate cancer-associated gene 6|prostate cancer-associated gene 8|prostate cancer-associated protein 6|prostein	1q32.1	1	NC_000001.11	205657851	205680502	minus	9	605097
SLC45A4	57210		solute carrier family 45, member 4		8q24.3	8	NC_000008.11	141207166	141308310	minus	16
SLC46A1	113235	G21, HCP1, PCFT	solute carrier family 46 (folate transporter), member 1	heme carrier protein 1	17q11.2	17	NC_000017.11	28394642	28406212	minus	5	611672
SLC46A2	57864	Ly110, TSCOT	solute carrier family 46, member 2	thymic stromal co-transporter	9q32	9	NC_000009.12	112878920	112890942	minus	4	608956
SLC46A3	283537	FKSG16	solute carrier family 46, member 3		13q12.3	13	NC_000013.11	28700080	28719013	minus	6
SLC47A1	55244	MATE1	solute carrier family 47 (multidrug and toxin extrusion), member 1	MATE-1|hMATE-1|multidrug and toxin extrusion 1|solute carrier family 47, member 1	17p11.2	17	NC_000017.11	19533854	19579033	plus	17	609832
SLC47A2	146802	MATE2, MATE2-B, MATE2-K, MATE2K	solute carrier family 47 (multidrug and toxin extrusion), member 2	H+/organic cation antiporter|MATE-2|hMATE-2|kidney-specific H(+)/organic cation antiporter|multidrug and toxin extrusion 2|solute carrier family 47, member 2	17p11.2	17	NC_000017.11	19678315	19718842	minus	24	609833
SLC48A1	55652	HRG-1, HRG1, hHRG-1	solute carrier family 48 (heme transporter), member 1	heme-responsive gene 1 protein homolog|solute carrier family 48 member 1	12q13.11	12	NC_000012.12	47753842	47782753	plus	8	612187
SLC50A1	55974	HsSWEET1, RAG1AP1, SCP, SWEET1, slv	solute carrier family 50 (sugar efflux transporter), member 1	RAG1-activating protein 1|RP11-540D14.5|RZPDo834D038D|probable sugar transporter RAG1AP1|recombination activating gene 1 activating protein 1|solute carrier family 50 (sugar transporter), member 1|solute carrier family 50 member 1|stromal cell protein	1q22	1	NC_000001.11	155135344	155138858	plus	8	613683
SLC51A	200931	OSTA, OSTalpha	solute carrier family 51, alpha subunit	OST-alpha|organic solute transporter alpha|organic solute transporter, alpha subunit|solute carrier family 51 subunit alpha	3q29	3	NC_000003.12	196216512	196233430	plus	9	612084
SLC51B	123264	OSTB, OSTBETA	solute carrier family 51, beta subunit	OST-beta|organic solute transporter beta subunit|solute carrier family 51 subunit beta	15q22.31	15	NC_000015.10	65045370	65053396	plus	5	612085
SLC52A1	55065	GPCR42, GPR172B, PAR2, RBFVD, RFT1, RFVT1, hRFT1	solute carrier family 52 (riboflavin transporter), member 1	G protein-coupled receptor 172B|G-protein coupled receptor GPCR42|PERV-A receptor 2|porcine endogenous retrovirus A receptor 2	17p13.2	17	NC_000017.11	5032602	5035458	minus	5	607883
SLC52A2	79581	BVVLS2, D15Ertd747e, GPCR41, GPR172A, PAR1, RFT3, RFVT2, hRFT3	solute carrier family 52 (riboflavin transporter), member 2	G protein-coupled receptor 172A|PERV-A receptor 1|porcine endogenous retrovirus A receptor 1|putative G-protein coupled receptor GPCR41|riboflavin transporter 3	8q24.3	8	NC_000008.11	144358557	144361286	plus	7	607882
SLC52A3	113278	BVVLS, BVVLS1, C20orf54, RFT2, RFVT3, bA371L19.1, hRFT2	solute carrier family 52 (riboflavin transporter), member 3	riboflavin transporter 2|solute carrier family 52 member 3	20p13	20	NC_000020.11	760080	775985	minus	6	613350
