# Supplementary material for: Imaging inflammation using an activated macrophage probe with Slc18b1 as the activation-selective gating target
Source: Nat Commun. 2019 Mar 7;10:1111. doi: 10.1038/s41467-019-08990-9 (PMC6405920; doi:10.1038/s41467-019-08990-9)
Supplement: Supplementary file 7 — Supplementary Data 3 [file 41467_2019_8990_MOESM7_ESM.xlsx]

## Sheet: sheet1
Gene	ID	Sequence	distance from tss	%GC
SLC50A1	SLC50A1_1	CCACCCTTTTGGCCTCGTGA	-359	60
SLC50A1	SLC50A1_2	CGGTCCTGGACAGCCCTCAG	-326	70
SLC50A1	SLC50A1_3	TGTCAGGAGCACTCCGGTCC	-312	65
SLC50A1	SLC50A1_4	TTCTGAGCTGCACTCCACTC	-265	55
SLC50A1	SLC50A1_5	AAAGCCCTGCGGTGACGGAG	-222	65
SLC50A1	SLC50A1_6	ACTCCGTCACCGCAGGGCTT	-209	65
SLC50A1	SLC50A1_7	TTTCGGTGAGTCAGGGAAGC	-159	55
SLC50A1	SLC50A1_8	GTCTCTGCTAGTGTGGCTGT	-119	55
SLC50A1	SLC50A1_9	CACTAGCAGAGACGTGTGGG	-98	60
SLC50A1	SLC50A1_10	GGTCCAACCCACTTGTTACT	-71	50
SLC5A12	SLC5A12_1	TACTTTCCTAAGAGGCATAA	-10	35
SLC5A12	SLC5A12_2	GAGCAGATTGGTTAATACCT	-33	40
SLC5A12	SLC5A12_3	TGAAGTGGTAGGGAGCAGAT	-45	50
SLC5A12	SLC5A12_4	GTCTTGAATTTTGAAGTGGT	-56	35
SLC5A12	SLC5A12_5	ATTAGTCTTGAATTTTGAAG	-60	25
SLC5A12	SLC5A12_6	CTCATTAACTCTTTTGTTAT	-149	25
SLC5A12	SLC5A12_7	TATCATCAATAACTTTCTAA	-174	20
SLC5A12	SLC5A12_8	GTAATCCCCTTGTATAAGTC	-217	40
SLC5A12	SLC5A12_9	CTTAACCTGACTTATACAAG	-223	35
SLC5A12	SLC5A12_10	TTAATATTTACACTACCTAA	-263	20
SLC28A2	SLC28A2_1	CCTTGAGCCTCTGGAGGTGG	-378	65
SLC28A2	SLC28A2_2	ACTCGGCAGGCGGAGGTGGA	-352	70
SLC28A2	SLC28A2_3	TGTGGTTCCAGTTACTCGGC	-339	55
SLC28A2	SLC28A2_4	GAAGTGCTGGGATTACGGGC	-201	60
SLC28A2	SLC28A2_5	CATATAATATTTAACTTGAG	-133	20
SLC28A2	SLC28A2_6	GCAGTCCTCCTCTACATTGA	-109	50
SLC28A2	SLC28A2_7	CATTGGTTAGTTTTATGTCT	-77	30
SLC28A2	SLC28A2_8	CAAGACATAAAACTAACCAA	-65	30
SLC28A2	SLC28A2_9	GGGGCAGCTTGGGTGGGGCA	-42	75
SLC28A2	SLC28A2_10	CGAGGGAGGAGGGGCAGCTT	-32	70
SLC28A3	SLC28A3_1	GCATCCTATTTGCACTCCTG	-167	50
SLC28A3	SLC28A3_2	TGGCATCCTATTTGCACTCC	-169	50
SLC28A3	SLC28A3_3	GATGCCAAAAATGGGGATAA	-196	40
SLC28A3	SLC28A3_4	GGGGTGGAGGCATCTAGTGC	-231	65
SLC28A3	SLC28A3_5	AGGCGGGCGGGTTGGCGGGG	-247	85
SLC28A3	SLC28A3_6	GGTGGGGCAGAGAGGCGGGC	-259	80
SLC28A3	SLC28A3_7	CTGGTTGGGGTGGGGCAGAG	-267	70
SLC28A3	SLC28A3_8	GGGCTGACACCTGGTTGGGG	-277	70
SLC28A3	SLC28A3_9	GAATGACTAGGGCTGACACC	-286	55
SLC28A3	SLC28A3_10	AACTGAAGCAAGCTGTGCCC	-344	55
SLC28A1	SLC28A1_1	TGTGGCAAAAAGCCACAGGC	-372	55
SLC28A1	SLC28A1_2	GAAAAGACCGCTTGGCTTCT	-330	50
SLC28A1	SLC28A1_3	CTCAAGGAGGCATGGCCAGC	-308	65
SLC28A1	SLC28A1_4	CTCCTTGAGAGGAGGAGCAG	-283	60
SLC28A1	SLC28A1_5	AAGCCCGGAGTCTCCTGGCC	-258	70
SLC28A1	SLC28A1_6	GAGTCTCCTGGCCTGGAGGA	-251	65
SLC28A1	SLC28A1_7	TCAAGCGGCATCAGGCTGGC	-191	65
SLC28A1	SLC28A1_8	CTGCCAGGTACTTCCTAAGC	-153	55
SLC28A1	SLC28A1_9	GCAAGTTAACTTTGGCAGTC	-82	45
SLC28A1	SLC28A1_10	AGTCAGGAGTGGAGACCTTT	-66	50
SLC9C2	SLC9C2_1	TTTCACATTCCTTGAGGCTC	-28	45
SLC9C2	SLC9C2_2	CACTACACTTAGCTTTTGAA	-148	35
SLC9C2	SLC9C2_3	AAGGGAAAAGTAAAAATTTT	-166	20
SLC9C2	SLC9C2_4	AGCCAAGTGATCTAGTTCTT	-299	40
SLC9C2	SLC9C2_5	TTCCCAAGAACTAGATCACT	-308	40
SLC9C2	SLC9C2_6	TCACTTGGCTTCTTCTGGAT	-323	45
SLC9C2	SLC9C2_7	ACTTGGCTTCTTCTGGATTG	-325	45
SLC9C2	SLC9C2_8	CTTGGCTTCTTCTGGATTGG	-326	50
SLC9C2	SLC9C2_9	GCTTCTTCTGGATTGGGGGT	-330	55
SLC9C2	SLC9C2_10	ATTGGGGGTGGGGATAATGT	-341	50
SLC9C1	SLC9C1_1	ACAAGGTGAACTTTCACTCT	-65	40
SLC9C1	SLC9C1_2	AAAAAGTGAATGGATATTGT	-113	25
SLC9C1	SLC9C1_3	GAAAAAGTGAATGGATATTG	-114	30
SLC9C1	SLC9C1_4	AGGACGCAGGTTGCTGGGTT	-137	60
SLC9C1	SLC9C1_5	GATAGTGTGGTAGAGATATG	-157	40
SLC9C1	SLC9C1_6	TCTACCACACTATCTTATCC	-177	40
SLC9C1	SLC9C1_7	GATTTCTGACAAAGAGCTGT	-225	40
SLC9C1	SLC9C1_8	TTGTGTTAATTTAAGACTTT	-254	20
SLC9C1	SLC9C1_9	CACAATGGCGCAATTTCTGT	-283	45
SLC9C1	SLC9C1_10	TGTATATCTCAGGCATTTGA	-348	35
SLC35E2B	SLC35E2B_1	CCGTTGCAGTGCAGCCACAC	-132	65
SLC35E2B	SLC35E2B_2	GCCGTTGCAGTGCAGCCACA	-133	65
SLC35E2B	SLC35E2B_3	GTGGCTGCACTGCAACGGCC	-148	70
SLC35E2B	SLC35E2B_4	TGCACTGCAACGGCCCGGGC	-153	75
SLC35E2B	SLC35E2B_5	GCCTCTCCGCTGCCGCCTGG	-166	80
SLC35E2B	SLC35E2B_6	AGTGCCTCTCCGCTGCCGCC	-169	75
SLC35E2B	SLC35E2B_7	ACCACCAGGCGGCAGCGGAG	-176	75
SLC35E2B	SLC35E2B_8	GGCCCGAGCAGAACCAACGG	-282	70
SLC35E2B	SLC35E2B_9	CCGAGCAGAACCAACGGGGG	-285	70
SLC35E2B	SLC35E2B_10	GAGCAGAACCAACGGGGGAG	-287	65
SLC38A5	SLC38A5_1	GCTGGCTGGGGCTTCAAAGC	-21	65
SLC38A5	SLC38A5_2	GGGAATTCTGTGTTCCCTGT	-68	50
SLC38A5	SLC38A5_3	AATTCTGTGTTCCCTGTCGG	-71	50
SLC38A5	SLC38A5_4	CCGCCTGCCCACCCCCGACA	-71	80
SLC38A5	SLC38A5_5	GGGGTGGGCAGGCGGGCGAG	-90	85
SLC38A5	SLC38A5_6	TTCAAGCAGCCCAGTCGAGG	-143	60
SLC38A5	SLC38A5_7	CCCTGCCTGACATCCTGTAG	-184	60
SLC38A5	SLC38A5_8	ATGACAGGCATGCCTGTCCC	-208	60
SLC38A5	SLC38A5_9	ATGCCTGTCATATGCCTGGA	-231	50
SLC38A5	SLC38A5_10	ACCCCACCCCAAGCGTGGGG	-317	75
SLC38A4	SLC38A4_1	TTTGTCACCTCCATACCAGG	-10	50
SLC38A4	SLC38A4_2	CCTATAAGCTGAAGTACATG	-77	40
SLC38A4	SLC38A4_3	CGGGATAACCGAGAAGATCC	-164	55
SLC38A4	SLC38A4_4	TTCTCGGTTATCCCGGACCC	-183	60
SLC38A4	SLC38A4_5	GCTCCCTCTTTCCTGGGTCC	-183	65
SLC38A4	SLC38A4_6	AGGAAAGAGGGAGCAGGGAC	-203	60
SLC38A4	SLC38A4_7	CTTCCAGGCTTCACTCCTGA	-227	55
SLC38A4	SLC38A4_8	CCCCACCTGGGAGGATGCTT	-267	65
SLC38A4	SLC38A4_9	GCCAGCCACCAATCGTCAGG	-295	65
SLC38A4	SLC38A4_10	GATTGGTGGCTGGCCTGGAA	-315	60
SLC38A7	SLC38A7_1	TCTCCCCGGCTGGGGTGCAG	-12	75
SLC38A7	SLC38A7_2	CCTCACCGATGAGGACACAC	-110	60
SLC38A7	SLC38A7_3	CGGTGAGGACCTCTGATGCA	-136	60
SLC38A7	SLC38A7_4	CAAAACAGAGATGAGGCTAT	-188	40
SLC38A7	SLC38A7_5	AGATGAGGCTATTGGGATGC	-196	50
SLC38A7	SLC38A7_6	TATTTGTTGAATGACGAAAT	-265	25
SLC38A7	SLC38A7_7	AGACTCTAGAACAGTTTTTG	-308	35
SLC38A7	SLC38A7_8	CCTGCAAGGGAGTGGGCTGG	-354	70
SLC38A7	SLC38A7_9	TTCCTGCAAGGGAGTGGGCT	-356	60
SLC38A7	SLC38A7_10	CCCCCAGCCCACTCCCTTGC	-365	75
SLC38A6	SLC38A6_1	AGACTTATAGTAATTTATCC	-369	25
SLC38A6	SLC38A6_2	TGAGCTTAGTTTCGAGGTTC	-292	45
SLC38A6	SLC38A6_3	AACTAAGCTCAGCACCTAGG	-269	50
SLC38A6	SLC38A6_4	ACATGGCAGAGAGCAGCCCT	-210	60
SLC38A6	SLC38A6_5	AGGGGCTAATGGTCCAGGGG	-188	65
SLC38A6	SLC38A6_6	GCGGCCGCGTTAGGGGCTAA	-177	70
SLC38A6	SLC38A6_7	TGCAGAGCGACGTGGGGAAT	-134	60
SLC38A6	SLC38A6_8	CGGAGCGGGAGGTGAGGGGT	-97	75
SLC38A6	SLC38A6_9	CCTCCCGCTCCGGTACCGAT	-75	70
SLC38A6	SLC38A6_10	ACCGATCGGATGTGGGTCGC	-61	65
SLC38A1	SLC38A1_1	TCCTGAGAATCCTATTTAGA	-26	35
SLC38A1	SLC38A1_2	GGCCTTTATTAGTTCAACAG	-51	40
SLC38A1	SLC38A1_3	GCCATTTACTGCCATTCGAA	-82	45
SLC38A1	SLC38A1_4	AACTTCTTATTCCCTTCGAA	-82	35
SLC38A1	SLC38A1_5	TTTTGCTTTTTCATCACCAC	-147	35
SLC38A1	SLC38A1_6	TAATTCAAAAATTAACTACC	-209	20
SLC38A1	SLC38A1_7	TCATCAAAACAGGAAAGGGA	-239	40
SLC38A1	SLC38A1_8	TGTTCATGGTTCATCAAAAC	-249	35
SLC38A1	SLC38A1_9	ACGCGAGCTTTTTATTGATA	-286	35
SLC38A1	SLC38A1_10	CTGTCATAGCGCGAATTTGC	-315	50
SLC38A3	SLC38A3_1	CCCACCCCTGGTTGGGAAGG	-396	70
SLC38A3	SLC38A3_2	CATTCAAGCATCTCTCACTG	-323	45
SLC38A3	SLC38A3_3	GGAAGCTCCCCTTCTGGCTT	-276	60
SLC38A3	SLC38A3_4	CTTCTGGCTTTGGGGGGTGT	-266	60
SLC38A3	SLC38A3_5	AAGACTCAACGGAGTCCCTC	-167	55
SLC38A3	SLC38A3_6	GCAGGCCGGGAGCAAAGGGG	-115	75
SLC38A3	SLC38A3_7	GGCGGGGGCCGGGGCAGGCC	-102	95
SLC38A3	SLC38A3_8	CGGGAGGAGGGGCTGGTCGG	-76	80
SLC38A3	SLC38A3_9	AATCCCTGGCGGCCCGCGGG	-60	80
SLC38A3	SLC38A3_10	CGCGGGCCGCCAGGGATTGG	-44	80
SLC38A2	SLC38A2_1	AAGTTTTGTCTCACAAACTT	-14	30
SLC38A2	SLC38A2_2	GGGGACACATCAAGGCTTTT	-93	50
SLC38A2	SLC38A2_3	CCCCCGAAAGCAAGGACTGC	-123	65
SLC38A2	SLC38A2_4	AGCACCAACCCTGGCTGAAA	-205	55
SLC38A2	SLC38A2_5	ATAGGCAGGGGAAGCATCTG	-228	55
SLC38A2	SLC38A2_6	GAGAGTGGGCTTGGGCTTTG	-279	60
SLC38A2	SLC38A2_7	CTTGGGGGCGCCTGCGGGCG	-308	85
SLC38A2	SLC38A2_8	CTGCGGGCGGGGCTGGGCCG	-319	90
SLC38A2	SLC38A2_9	GGGCGCGGGCCGCAGAGGGA	-340	85
SLC38A2	SLC38A2_10	AGGGAGGCGGGGCCTAGGTC	-365	75
SLC45A4	SLC45A4_1	ATTGCGGGCCAGCGCTTTAG	-43	60
SLC45A4	SLC45A4_2	GCCAGCGCTTTAGGGGAGAG	-50	65
SLC45A4	SLC45A4_3	CCGGGGGCGTAGCGGGAGGA	-113	80
SLC45A4	SLC45A4_4	GCGGGGGCGGGGCTGGATTA	-135	75
SLC45A4	SLC45A4_5	TATGGCTGGGGGCGGGGCCA	-153	75
SLC45A4	SLC45A4_6	AGCCACGGTGCGCGCGGGGG	-191	85
SLC45A4	SLC45A4_7	GCGGGGCGGCCGTTCGGGGG	-232	90
SLC45A4	SLC45A4_8	CGGGACGGGGATTCGGGGGG	-287	80
SLC45A4	SLC45A4_9	TATGCAGCACCCGCCGCCGC	-306	75
SLC45A4	SLC45A4_10	CTGCGTCAGCGGAAGCGGCG	-363	75
SLC45A1	SLC45A1_1	CTCTTAAATGTCATGCAGCC	-349	45
SLC45A1	SLC45A1_2	TTTTAAAATACAGAGAGGCA	-247	30
SLC45A1	SLC45A1_3	TTACAAAGTTCCCCCAGGGG	-166	55
SLC45A1	SLC45A1_4	TACAAAGTTCCCCCAGGGGC	-165	60
SLC45A1	SLC45A1_5	CCCGGAGCTGTCCAAGGCAC	-127	70
SLC45A1	SLC45A1_6	TTGCGGCATCCCCAGTGCCT	-127	65
SLC45A1	SLC45A1_7	GCTGGAGGCGTCGCGACTCT	-104	70
SLC45A1	SLC45A1_8	CGCGACGCCTCCAGCAGGCC	-85	80
SLC45A1	SLC45A1_9	CATGTGCGCAGTGGGGCAGC	-77	70
SLC45A1	SLC45A1_10	CCCACTGCGCACATGGGCAC	-58	70
SLC38A8	SLC38A8_1	CTTTTCACGCCCCCTCCGTT	-19	60
SLC38A8	SLC38A8_2	AAGGTCCCCAGCCCAACGGA	-19	65
SLC38A8	SLC38A8_3	GGACCTTGGAGAGGTATGTG	-46	55
SLC38A8	SLC38A8_4	CTGGGAGCCACACGGGGCAG	-101	75
SLC38A8	SLC38A8_5	GAGCTCCCTGTCACCCTCCA	-137	65
SLC38A8	SLC38A8_6	CCCTGCAGGCCCGGCCCCGG	-166	90
SLC38A8	SLC38A8_7	GCCGGGCCTGCAGGGGGCTG	-185	85
SLC38A8	SLC38A8_8	CTCAAAAGCTGCAAATTCTT	-249	35
SLC38A8	SLC38A8_9	TGCTGTCCTCTTAGGTGTGG	-294	55
SLC38A8	SLC38A8_10	GCCCTAGCGAGTATGTGTCA	-313	55
SLC45A3	SLC45A3_1	ATTACCCAGGCGTGCCATTC	-26	55
SLC45A3	SLC45A3_2	AGACTGGCTCCGAGTAGGGG	-69	65
SLC45A3	SLC45A3_3	GCTTTCACCTAAATGTTTGG	-116	40
SLC45A3	SLC45A3_4	GCCCTGCCCTAGGTAATGAT	-159	55
SLC45A3	SLC45A3_5	GGGGGCTGCCCGTCGCGGCG	-200	90
SLC45A3	SLC45A3_6	CGAGGGGGGATAGAGGGGTG	-260	70
SLC45A3	SLC45A3_7	GGAGGTGGGGGGTGCTGCGA	-277	75
SLC45A3	SLC45A3_8	GGCGGGGCGAGGCGGGACGG	-295	90
SLC45A3	SLC45A3_9	ATCTCCAGGTTACTCCGCGG	-352	60
SLC45A3	SLC45A3_10	GAGATTTAAAAGCCGCCGGC	-381	55
SLC45A2	SLC45A2_1	ATTACACATGATCACACACG	-81	40
SLC45A2	SLC45A2_2	TGTAATAACGTGTGTGTGAG	-193	40
SLC45A2	SLC45A2_3	GAGAGGGAACAGTACAAAGG	-276	50
SLC45A2	SLC45A2_4	ACGTTGGAATACTTTTCTAA	-291	30
SLC45A2	SLC45A2_5	AAAAGTATTCCAACGTCTTA	-309	30
SLC45A2	SLC45A2_6	CAACGTCTTATGGAGCCAGA	-319	50
SLC45A2	SLC45A2_7	TTATGATGAGAGGGAGGGGG	-370	55
SLC45A2	SLC45A2_8	AAGTTATGATGAGAGGGAGG	-373	45
SLC45A2	SLC45A2_9	ACAAGTTATGATGAGAGGGA	-375	40
SLC45A2	SLC45A2_10	AGATCACAAGTTATGATGAG	-380	35
SLC39A8	SLC39A8_1	ACATGAATAAACAATTTTAA	-28	15
SLC39A8	SLC39A8_2	CATGAATAAACAATTTTAAA	-29	15
SLC39A8	SLC39A8_3	GTGCCACCATGTGGTACTAC	-110	55
SLC39A8	SLC39A8_4	ACAACACCGGTAGTACCACA	-115	50
SLC39A8	SLC39A8_5	ATGTCTATAGTGCCACCATG	-119	45
SLC39A8	SLC39A8_6	AAGGGACAACGCCAAATTTA	-161	40
SLC39A8	SLC39A8_7	AAACAGATAGCCCATAAATT	-161	30
SLC39A8	SLC39A8_8	AGGGACAACGCCAAATTTAT	-162	40
SLC39A8	SLC39A8_9	CCACATTTAACAAACACTTA	-193	30
SLC39A8	SLC39A8_10	TATAAAGTGCTAACCTAAAA	-231	25
SLC39A9	SLC39A9_1	GGAGGGAAAAATACCATATC	-383	40
SLC39A9	SLC39A9_2	GAAAAATACCATATCCGGCA	-378	40
SLC39A9	SLC39A9_3	ATACCATATCCGGCAGGGCC	-373	60
SLC39A9	SLC39A9_4	CTCGGTAGAGGGAGACGTGG	-74	65
SLC39A9	SLC39A9_5	TACTCGGTAGAGGGAGACGT	-72	55
SLC39A9	SLC39A9_6	CCCGATTGTTACTCGGTAGA	-63	50
SLC39A9	SLC39A9_7	TCCCGATTGTTACTCGGTAG	-62	50
SLC39A9	SLC39A9_8	CCCTCTACCGAGTAACAATC	-52	50
SLC39A9	SLC39A9_9	TCGGGAGAGAGTTCATCCTC	-34	55
SLC39A9	SLC39A9_10	TCCTCAGGCCCAAGGCACGC	-19	70
SLC39A1	SLC39A1_1	TCTCGGAATCCCTGACCTGC	-38	60
SLC39A1	SLC39A1_2	CACGCCTTCCTGCAGAAGCA	-62	60
SLC39A1	SLC39A1_3	CTGCAGGAAGGCGTGTGGGA	-81	65
SLC39A1	SLC39A1_4	TACTACCCCCTACAGTTTCT	-133	45
SLC39A1	SLC39A1_5	GCTAGTGAGGAAGGAGTGGG	-175	60
SLC39A1	SLC39A1_6	AATATCGAGGGGACAGGTGA	-203	50
SLC39A1	SLC39A1_7	TCCCTCAGGTTTAGACAAAG	-252	45
SLC39A1	SLC39A1_8	AGGGCTGGGCTCTTCAGAAC	-280	60
SLC39A1	SLC39A1_9	GTAGTGTTTGGGGAGGTCAA	-319	50
SLC39A1	SLC39A1_10	CTACACCTTTTCTTTCTTCC	-349	40
SLC39A2	SLC39A2_1	AAAGAGGTGGGGCTGAGAGG	-380	60
SLC39A2	SLC39A2_2	CCCACCTCTTTACCTCCAGG	-357	60
SLC39A2	SLC39A2_3	CCACCCGCTTTCAGAGATTT	-344	50
SLC39A2	SLC39A2_4	AACCTATAAGACTTGGGATG	-292	40
SLC39A2	SLC39A2_5	TCAAACGTCCTGAGTGAGAC	-245	50
SLC39A2	SLC39A2_6	CTTCCCAGCTATTTTGTACT	-222	40
SLC39A2	SLC39A2_7	AGTCTTAGTTCATGTGCTTG	-162	40
SLC39A2	SLC39A2_8	GAGGAGGAGAAGACGCCACT	-95	60
SLC39A2	SLC39A2_9	CCACTGGGCTGTGCCTGGCA	-80	70
SLC39A2	SLC39A2_10	CTCAGGAAGGCGTGAACCAG	-33	60
SLC39A3	SLC39A3_1	ATGATGTACAGTCGATCTCT	-93	40
SLC39A3	SLC39A3_2	CGGTAAGGGGATCAGCAGCG	-178	65
SLC39A3	SLC39A3_3	TGGGAAGGGATTTCCAACGG	-208	55
SLC39A3	SLC39A3_4	ATCCCGCTTGGAAAGAGGCT	-238	55
SLC39A3	SLC39A3_5	CCTCCAAGCCTCTTTCCAAG	-246	55
SLC39A3	SLC39A3_6	CTCTGGAAACCCAACCCTGC	-296	60
SLC39A3	SLC39A3_7	GGCGAGGAACGGTTCCGGCA	-299	70
SLC39A3	SLC39A3_8	GCCAATCCGGGTTTCCCGCC	-330	70
SLC39A3	SLC39A3_9	CAGCCACCAAGCGGCCCCGG	-334	80
SLC39A3	SLC39A3_10	TGGCTGCGCCCGCCGCTCAG	-362	80
SLC39A4	SLC39A4_1	TGGTCTTTTTTTTTTCGAGT	-205	30
SLC39A4	SLC39A4_2	CCACCGAGGCTGCCTGTCCA	-236	70
SLC39A4	SLC39A4_3	GCCTGTGGGGGTCGAGGGCT	-255	75
SLC39A4	SLC39A4_4	TGCCTGTGGGGGTCGAGGGC	-256	75
SLC39A4	SLC39A4_5	CCCTCGACCCCCACAGGCAG	-271	75
SLC39A4	SLC39A4_6	GCAGTGGCTCCAGGCTGTTG	-287	65
SLC39A4	SLC39A4_7	ATTGGCTGCTGGAGATGCCT	-323	55
SLC39A4	SLC39A4_8	AGCCAATCACAGAGCTCTGC	-350	55
SLC39A4	SLC39A4_9	AGAGCTCTGCAGGAATACCT	-360	50
SLC39A4	SLC39A4_10	AGGTCCTCATGCAGCCCGGG	-385	70
SLC39A5	SLC39A5_1	TGTTTCTTCTGTGTGAGACA	-246	40
SLC39A5	SLC39A5_2	GAGTCCAACACAGAGTAGAG	-197	50
SLC39A5	SLC39A5_3	CTTTCTGTGGGAAAAGGAAG	-158	45
SLC39A5	SLC39A5_4	CAACTAGGCATTTGGGAAGG	-131	50
SLC39A5	SLC39A5_5	AACTAGGCATTTGGGAAGGT	-130	45
SLC39A5	SLC39A5_6	CTATTTTCCTTCCACCTTCT	-113	40
SLC39A5	SLC39A5_7	GGTGGGGTGTCCCTAGAAGG	-113	65
SLC39A5	SLC39A5_8	AGGAAAATAGGTTACAGGTA	-89	35
SLC39A5	SLC39A5_9	GGACACTACCTTAAAGGGGC	-59	55
SLC39A5	SLC39A5_10	GGGGAGGGACACTACCTTAA	-53	55
SLC39A6	SLC39A6_1	GTTCCAGCCTGCGGTGGGAA	-10	65
SLC39A6	SLC39A6_2	CTAGCTCTGCTCTTGGACCG	-67	60
SLC39A6	SLC39A6_3	TCGCTCTTGAGACAAAGGCC	-97	55
SLC39A6	SLC39A6_4	GAGCCCCGGGTCCTTCGGGA	-143	75
SLC39A6	SLC39A6_5	GGACCCGGGGCTCATGTGCC	-164	75
SLC39A6	SLC39A6_6	CCTGGCTGCTGCTGGGAGCC	-210	75
SLC39A6	SLC39A6_7	ACTCGCTAGCCAGCGCCCCC	-239	75
SLC39A6	SLC39A6_8	CCAACTGCTTACAATGCGCT	-294	50
SLC39A6	SLC39A6_9	TCGCCGACGCCGCGGGGGCG	-312	90
SLC39A6	SLC39A6_10	GGGCATGCGCAGTGCGACCC	-372	75
SLC39A7	SLC39A7_1	CCCCCGGGGCGGGGCGGGGA	-372	95
SLC39A7	SLC39A7_2	GCACCCTCCCCCCCGGGGCG	-363	90
SLC39A7	SLC39A7_3	CCCCTTCCCCGCCCCGCCCC	-363	90
SLC39A7	SLC39A7_4	GGACGCGTGTTTACAAACAA	-309	45
SLC39A7	SLC39A7_5	GAGCGCAAGGAAAAGAGCAC	-281	55
SLC39A7	SLC39A7_6	GGGTGAGTGCCCCAGCAGAA	-219	65
SLC39A7	SLC39A7_7	TGGCTCGCCTGCCCTTCTGC	-219	70
SLC39A7	SLC39A7_8	CGGGATGGGCGACAGCGGGC	-198	80
SLC39A7	SLC39A7_9	CCGTCCCGTCCAGCCTCCCC	-167	80
SLC39A7	SLC39A7_10	CTGGCTGGATCCCGCAGCGG	-108	75
SLC22A4	SLC22A4_1	ACCCTGCTGGGGTCTGGGCC	-374	75
SLC22A4	SLC22A4_2	CCTGCTGGGGTCTGGGCCCG	-372	80
SLC22A4	SLC22A4_3	CGGGCGCAAGGGAGGAGCCG	-307	80
SLC22A4	SLC22A4_4	AGACCTGGGCCCCACGTGGG	-283	75
SLC22A4	SLC22A4_5	CTTGCGCCCGCCCTCCCACG	-283	80
SLC22A4	SLC22A4_6	CCGGGGAAGAAGCTCGTTCT	-228	60
SLC22A4	SLC22A4_7	CCCGCCCCCAAGGACCTGAC	-169	75
SLC22A4	SLC22A4_8	GTCAGGTCCTTGGGGGCGGG	-155	75
SLC22A4	SLC22A4_9	GGCGGCCCAGCCCGGGAGGC	-109	90
SLC22A4	SLC22A4_10	CAGCCGGGAGCCCAGCCTCC	-109	80
SLC22A5	SLC22A5_1	TTGCAAGGCCTACTTGGGGG	-328	60
SLC22A5	SLC22A5_2	GCTTTTTGCAAGGCCTACTT	-323	45
SLC22A5	SLC22A5_3	AGCGCCGGGCGGGGAGCGAG	-256	85
SLC22A5	SLC22A5_4	CTCGCTCCTCTAGCGCCGGG	-245	75
SLC22A5	SLC22A5_5	GGCTCGGCTTAGGAAGGCAG	-193	65
SLC22A5	SLC22A5_6	TCTGCCAGCCAAGCCTGCTG	-153	65
SLC22A5	SLC22A5_7	CGGGGCCTGTCCTGGGGACC	-118	80
SLC22A5	SLC22A5_8	GAGTGCACCTGAGGCCCGGG	-98	75
SLC22A5	SLC22A5_9	CGCGAGGGCGCGGGGCGGGC	-75	95
SLC22A5	SLC22A5_10	GGCGCCGGCGAAGGCGGAGC	-45	85
SLC22A6	SLC22A6_1	ACCTAAAATGCAAATTTGAC	-48	30
SLC22A6	SLC22A6_2	TGCTTTTGGGAAGGGTTGCC	-75	55
SLC22A6	SLC22A6_3	TGGATCTCATCCACTAAAAA	-116	35
SLC22A6	SLC22A6_4	TATTTGTCTTCCTTTTAGGA	-172	30
SLC22A6	SLC22A6_5	GGGGCATCTGGGGGCAGGGG	-217	80
SLC22A6	SLC22A6_6	GGGTGTATTAGGGGGGCATC	-229	60
SLC22A6	SLC22A6_7	ACTGAATAGGAGCAGGGAGA	-250	50
SLC22A6	SLC22A6_8	GTGGTTATAAAGGGCAGGAG	-277	50
SLC22A6	SLC22A6_9	TTTCTCCAAGTGGTTATAAA	-286	30
SLC22A6	SLC22A6_10	CTGACACAAGGAATCCTTGG	-325	50
SLC22A7	SLC22A7_1	GTACTCAGGCTGGAGTACAG	-397	55
SLC22A7	SLC22A7_2	TAACTCCTGGCCAGGCATGG	-160	60
SLC22A7	SLC22A7_3	ATGGAAAATAACTCCTGGCC	-152	45
SLC22A7	SLC22A7_4	TGGAGAGGAGCCTTGTGCAA	-133	55
SLC22A7	SLC22A7_5	TTATACCAAACTGGATGGAG	-118	40
SLC22A7	SLC22A7_6	GACCTTCATTTATACCAAAC	-109	35
SLC22A7	SLC22A7_7	ATCCAGTTTGGTATAAATGA	-100	30
SLC22A7	SLC22A7_8	GAATTCTAACCTGAGCTCAG	-76	45
SLC22A7	SLC22A7_9	CTACCTTGGCCTCTGAGCTC	-74	60
SLC22A7	SLC22A7_10	TCAGGTTAGAATTCCCAGGT	-56	45
SLC22A1	SLC22A1_1	TTGAGGGAACAGGTATTATT	-356	35
SLC22A1	SLC22A1_2	CAGGTACTAGATACTGTATT	-275	35
SLC22A1	SLC22A1_3	CGAATACAGTATCTAGTACC	-263	40
SLC22A1	SLC22A1_4	ACCTCCTAGTAGCTCCCTCA	-185	55
SLC22A1	SLC22A1_5	CAAGAAGAGGGCAGGAGAGC	-154	60
SLC22A1	SLC22A1_6	CCACAGAGCAAGAAGAGGGC	-146	60
SLC22A1	SLC22A1_7	GGCTGAACTTCAATTCTCTT	-114	40
SLC22A1	SLC22A1_8	TTTGCCCGGGAGCGAGTCAG	-93	65
SLC22A1	SLC22A1_9	AGGAAAAGGAAGAATGCACG	-49	45
SLC22A1	SLC22A1_10	TTCCTGAAACCAGCACCATA	-20	45
SLC22A2	SLC22A2_1	AGTAAAATTGAACTATTTCC	-35	25
SLC22A2	SLC22A2_2	CCCACAAACTGAGTCCATTT	-89	45
SLC22A2	SLC22A2_3	AAAAGAAAAAACCTGTTTTG	-140	25
SLC22A2	SLC22A2_4	CAAAATACACTCCTCAAAAC	-140	35
SLC22A2	SLC22A2_5	GCTTACCGCATTTACAGGGG	-210	55
SLC22A2	SLC22A2_6	GCTCTGCTTACCGCATTTAC	-215	50
SLC22A2	SLC22A2_7	CTGAAGTCAGGACCCACAGA	-259	55
SLC22A2	SLC22A2_8	CTGACTTCAGCCGCGGAGAG	-283	65
SLC22A2	SLC22A2_9	GATGCCAGCAGCTGCCTGTC	-316	65
SLC22A2	SLC22A2_10	TCCGAGACAGGGAGCCAGAC	-361	65
SLC22A3	SLC22A3_1	CTCCGCACGCGCAAGGGCCA	-396	75
SLC22A3	SLC22A3_2	CCGGGCACAGGCACCGGACC	-357	80
SLC22A3	SLC22A3_3	CTCCGGGCCGCTGAGAGATC	-300	70
SLC22A3	SLC22A3_4	TCTTCTTCTGGAGCCCGACC	-237	60
SLC22A3	SLC22A3_5	CCTGGGGCTGACTGCAGAGC	-219	70
SLC22A3	SLC22A3_6	GAGGCTGCGCCCGTCACTCG	-158	75
SLC22A3	SLC22A3_7	GGTGGGCGCGCGGTGGGGCT	-107	85
SLC22A3	SLC22A3_8	GCCCCACCGCGCGCCCACCC	-92	90
SLC22A3	SLC22A3_9	AGCCCCGGGCCACAGGTCGC	-51	80
SLC22A3	SLC22A3_10	CCGGGCGCCCGCAGCAGCCC	-36	90
SLC18A3	SLC18A3_1	GCGCGGCAGCCGGTTCCTCG	-354	80
SLC18A3	SLC18A3_2	CGCTCTTCTCCTCTTGGGGA	-329	60
SLC18A3	SLC18A3_3	GCGAGTCCTAGAACCGCGGG	-283	70
SLC18A3	SLC18A3_4	GGCGGGGGGCAGGCAGGGGG	-265	90
SLC18A3	SLC18A3_5	CAGAGGGCCAGCTACCGGCG	-238	75
SLC18A3	SLC18A3_6	CCAGGGCTGGAGGCCCAGGA	-182	75
SLC18A3	SLC18A3_7	GTCCGCTCTCCAGATGCTCC	-164	65
SLC18A3	SLC18A3_8	CGTCGGCGGGGCGGGGGCCG	-120	95
SLC18A3	SLC18A3_9	TAATGCGACGTCGGCGGGGC	-112	70
SLC18A3	SLC18A3_10	AAGTGGCCCGGGCACCACTC	-65	70
SLC18A2	SLC18A2_1	CCTGAAATGGGCCGTGAGGA	-372	60
SLC18A2	SLC18A2_2	GGCCATCATTCCCGTCCTCA	-372	60
SLC18A2	SLC18A2_3	AAGCAGCTCGAGCCACCACT	-303	60
SLC18A2	SLC18A2_4	AGAGCCTGGACGAAGAGTGA	-244	55
SLC18A2	SLC18A2_5	GGAAGAGGCAGGGGCGCAGA	-210	70
SLC18A2	SLC18A2_6	GCGCGTGGCCGAGTGCCTTG	-175	75
SLC18A2	SLC18A2_7	CTCGGCCACGCGCTGGGTCC	-154	80
SLC18A2	SLC18A2_8	CCGCGGCCGAGGCGGGGACA	-119	85
SLC18A2	SLC18A2_9	CGGCGCGGGCGGGCGGAGGC	-70	95
SLC18A2	SLC18A2_10	CGGCCGGAGGGAGCGGGGGC	-45	90
SLC18A1	SLC18A1_1	GTGTCTTCACATCTCAATAC	-11	40
SLC18A1	SLC18A1_2	CCACAGATGTTGGGTTTTTA	-72	40
SLC18A1	SLC18A1_3	AGGAAGCTAATTGGGGTACA	-124	45
SLC18A1	SLC18A1_4	AAGGAACAGGAACTGCACAC	-167	50
SLC18A1	SLC18A1_5	GCCTGGGTCTGAATACAAAT	-193	45
SLC18A1	SLC18A1_6	AGTCCAGTGCCTCTTTGCTT	-275	50
SLC18A1	SLC18A1_7	CAAAGGCAGGAAGGCAGGGC	-314	65
SLC18A1	SLC18A1_8	TAGCTCCCTGCGTCAAAGGC	-327	60
SLC18A1	SLC18A1_9	CCCTTAGCTCCCTGCGTCAA	-331	60
SLC18A1	SLC18A1_10	AGGGTCTGAATGAACCCTGT	-361	50
SLC22A8	SLC22A8_1	ACAACCAATGGGAAAGGCAC	-13	50
SLC22A8	SLC22A8_2	GGAATCTGGCCTGACCTCTG	-82	60
SLC22A8	SLC22A8_3	GCTCACCGAGGGGAGATTCT	-107	60
SLC22A8	SLC22A8_4	TCCCCTCGGTGAGCCTGCCA	-127	70
SLC22A8	SLC22A8_5	TGGACACCACGGGCCCAAAT	-186	60
SLC22A8	SLC22A8_6	CAGCGAGGGCCGCTGGGGGT	-241	80
SLC22A8	SLC22A8_7	GCTGCCTCAGCGAGGGCCGC	-248	80
SLC22A8	SLC22A8_8	CCAAGCCCAGCTCTCCTCAA	-271	60
SLC22A8	SLC22A8_9	TGCGGATTAACGTCACTGGC	-312	55
SLC22A8	SLC22A8_10	TGTGTTTGTGCCTCCCCCAG	-385	60
SLC22A9	SLC22A9_1	TGAAATGTGGACAGAATAGA	-364	35
SLC22A9	SLC22A9_2	ATCACACCACAAATTCATGC	-329	40
SLC22A9	SLC22A9_3	TGTGGTGTGATTTGACATGA	-306	40
SLC22A9	SLC22A9_4	GTGGTACAATCCTTTCATTT	-281	35
SLC22A9	SLC22A9_5	AAACTAAAATAAGGGTACTG	-262	30
SLC22A9	SLC22A9_6	ATTAACTCTTAATCAAAAAT	-211	15
SLC22A9	SLC22A9_7	ACTTCTCTGAAAACAACAGA	-178	35
SLC22A9	SLC22A9_8	ATTTTGGCGACTCAAAGGTG	-145	45
SLC22A9	SLC22A9_9	CATTCCAGGAAGCATAATTT	-129	35
SLC22A9	SLC22A9_10	ACATGGTATGCGGTCATTCC	-115	50
SLC2A13	SLC2A13_1	TGGAAAAAATATCCTAGAAT	-43	25
SLC2A13	SLC2A13_2	AAGGACAGTGAGGCTGGTTT	-98	50
SLC2A13	SLC2A13_3	CCAAACACGGCAAACATTCT	-138	45
SLC2A13	SLC2A13_4	TGGCGATGCCATCAGGCAAC	-168	60
SLC2A13	SLC2A13_5	CTCCACCGCTGCAGCTCGGA	-212	70
SLC2A13	SLC2A13_6	GTGGGTGCGACCTCTGACCT	-267	65
SLC2A13	SLC2A13_7	GGGCGGGGTTTAGGGGTCCG	-306	75
SLC2A13	SLC2A13_8	CGTCCCGCCCCCTCCTTGGG	-334	80
SLC2A13	SLC2A13_9	GCCTGGCCCCGCCCAAGGAG	-337	80
SLC2A13	SLC2A13_10	AAACGTCCCGCCCCCTCCTT	-337	65
SLC2A12	SLC2A12_1	ATTTTATGCTTTGTGTAAGC	-15	30
SLC2A12	SLC2A12_2	GGGGATAGAATACTCACAGA	-134	45
SLC2A12	SLC2A12_3	TTTAAATGCAAGCTGAGAGT	-154	35
SLC2A12	SLC2A12_4	GAGTGTTTGGCCATTAGCTA	-232	45
SLC2A12	SLC2A12_5	GGGAACTCAGACGGAGTGTT	-245	55
SLC2A12	SLC2A12_6	GATGCAGAGTTGGAAGCAAG	-278	50
SLC2A12	SLC2A12_7	GCCTATCACAGGCAGGGGGA	-331	65
SLC2A12	SLC2A12_8	AGCAGCCTATCACAGGCAGG	-335	60
SLC2A12	SLC2A12_9	CCAAGCAGCCTATCACAGGC	-338	60
SLC2A12	SLC2A12_10	TTTGCCCTTTTCGGTGACAC	-372	50
SLC2A10	SLC2A10_1	CACTACGCTAGGCTTGGGAT	-353	55
SLC2A10	SLC2A10_2	GTGGTGTCCAAACCCAAGCG	-308	60
SLC2A10	SLC2A10_3	TCCCTCATTCACTCCACGCT	-306	55
SLC2A10	SLC2A10_4	TTGTGTGTGTGCGCACGCTG	-194	60
SLC2A10	SLC2A10_5	CTCTTCCCTGCAAAGAGGCC	-137	60
SLC2A10	SLC2A10_6	TCTTCCCTGCAAAGAGGCCA	-136	55
SLC2A10	SLC2A10_7	TGTGGGGTCTTCTACCAGGG	-101	60
SLC2A10	SLC2A10_8	CAGGGGAGGACTACCAACGA	-55	60
SLC2A10	SLC2A10_9	GGGACCCGGGAGATGGCGGG	-33	80
SLC2A10	SLC2A10_10	ACCCGGGAGATGGCGGGTGG	-30	75
SLC4A5	SLC4A5_1	TCTTCGGAGAGTCAGGATTT	-6	45
SLC4A5	SLC4A5_2	AGCTGTGTGGCAGTGGAATG	-37	55
SLC4A5	SLC4A5_3	ACTTTTGCCTCTTTTCTTCA	-71	35
SLC4A5	SLC4A5_4	CTCAGTCCCATGAAGAAAAG	-75	45
SLC4A5	SLC4A5_5	CAAAGGTAAGTCATTTGCCT	-141	40
SLC4A5	SLC4A5_6	AGCTTGTCCCAGCACAACAA	-158	50
SLC4A5	SLC4A5_7	CTAATCAGTGTGTTCTAGGG	-199	45
SLC4A5	SLC4A5_8	GCGTCTTCAGTGGTTCTCAC	-227	55
SLC4A5	SLC4A5_9	TCTAATGTCTGCGTCTTCAG	-237	45
SLC4A5	SLC4A5_10	TGGTTTGAAAATAGTTGGTG	-330	35
SLC4A4	SLC4A4_1	GGATGTCTACACAGCCTGTG	-322	55
SLC4A4	SLC4A4_2	TGAACGGCCCGCGAGGAAAG	-284	65
SLC4A4	SLC4A4_3	CCACCTTTCCCCTTTCCTCG	-281	60
SLC4A4	SLC4A4_4	GAGGCGAGCGCGGGAGAGCG	-213	80
SLC4A4	SLC4A4_5	CTCCCGCGCTCGCCTCTCTC	-195	75
SLC4A4	SLC4A4_6	GTAGTCACAACTTTGCCGCC	-170	55
SLC4A4	SLC4A4_7	TGCGCCGGGCGCGGAGCGAG	-125	85
SLC4A4	SLC4A4_8	GTCCCGGGCTCGCGCCTCCA	-62	80
SLC4A4	SLC4A4_9	CGGCGCGCCGCCGGGGTTGG	-33	90
SLC4A4	SLC4A4_10	CCCCCAGCCTCCAACCCCGG	-29	80
SLC4A7	SLC4A7_1	ATGTAGTTAGGAGCCAAGGG	-27	50
SLC4A7	SLC4A7_2	CCTGACGTTCTCAATGGGGT	-48	55
SLC4A7	SLC4A7_3	CAATTAAGCTTATACAAAGA	-125	25
SLC4A7	SLC4A7_4	GAAGTCCGCCAGCCGCCGAT	-187	70
SLC4A7	SLC4A7_5	CGGGAGATGGGGCGGGAGGG	-220	80
SLC4A7	SLC4A7_6	CCCATCTCCCGGTGGCCTAG	-243	70
SLC4A7	SLC4A7_7	GGCCCGCGGGCGCGCTGAGG	-269	90
SLC4A7	SLC4A7_8	GGGGCGTGACCCGAGGAGGC	-313	80
SLC4A7	SLC4A7_9	TGACCCGAGGAGGCGGGGCG	-319	80
SLC4A7	SLC4A7_10	GCCGCAAACCGTGACGAGCC	-356	70
SLC4A1	SLC4A1_1	GCAGGCGCCCTTGCACCTTG	-24	70
SLC4A1	SLC4A1_2	GCAGAAGGGCCTGGCCAGAG	-52	70
SLC4A1	SLC4A1_3	AGGGCTCCCAGTGCCCTGGC	-109	75
SLC4A1	SLC4A1_4	CGGGGCCCTCCTGGTCCCCA	-180	80
SLC4A1	SLC4A1_5	AGGAGGGCCCCGAGAGGCCT	-202	75
SLC4A1	SLC4A1_6	GCCTTGGGGGCTGGCCAGGC	-218	80
SLC4A1	SLC4A1_7	AGTTATCTCTTACCCACATC	-255	40
SLC4A1	SLC4A1_8	TACTGGGCACCCAGTGGGAG	-294	65
SLC4A1	SLC4A1_9	ACCCAGTGGGAGCGGGGTGG	-302	75
SLC4A1	SLC4A1_10	GGGCGGGCAGATTAGGAGGC	-353	70
SLC4A3	SLC4A3_1	AGTCCAGTTTCATTGATCTC	-388	40
SLC4A3	SLC4A3_2	AAGGGCAAAAGGTCTTTCGA	-349	45
SLC4A3	SLC4A3_3	GGGAGAAGGGAGAGGAAATG	-286	55
SLC4A3	SLC4A3_4	TATGCAACTCTAAGACTGTG	-266	40
SLC4A3	SLC4A3_5	GGCCCCTCTCGCTACAGCTG	-208	70
SLC4A3	SLC4A3_6	ACTGTGTCAAGGTCAAACGT	-160	45
SLC4A3	SLC4A3_7	AGCCTTGCCTCTCAAAGGCC	-128	60
SLC4A3	SLC4A3_8	GGGAGGTGGTGGGTGCTTCC	-78	70
SLC4A3	SLC4A3_9	GCTCCGTTCCCAAGACTGGA	-46	60
SLC4A3	SLC4A3_10	GCCTGTGTCTGCGGAGGGGG	-23	75
SLC4A2	SLC4A2_1	TGGCCGCTTGGGGGAGGCGG	-351	80
SLC4A2	SLC4A2_2	CCTTGCCGGTGTGGCCGCTT	-340	70
SLC4A2	SLC4A2_3	AAGAACATCGTCAGGTGTGC	-306	50
SLC4A2	SLC4A2_4	TGTGCCGAGTTCCGCCCTCC	-254	70
SLC4A2	SLC4A2_5	TGCATATGTGAGGGGGCCGG	-217	65
SLC4A2	SLC4A2_6	CGGCCTGGGGAGGGGTTTGA	-177	70
SLC4A2	SLC4A2_7	TGGGGAGTGGGATACGGCCT	-163	65
SLC4A2	SLC4A2_8	GAGGCTGGATGACGATGATG	-134	55
SLC4A2	SLC4A2_9	TTCCGTAGGTGCCTAGGGGA	-45	60
SLC4A2	SLC4A2_10	CGTAGGTGCCTAGGGGAAGG	-42	65
SLC4A9	SLC4A9_1	CCAAACACCCAGGACTGTTT	-373	50
SLC4A9	SLC4A9_2	AATATAAATACCAAACACCC	-363	30
SLC4A9	SLC4A9_3	GAGGGGGGCAGCAAAATCTG	-319	60
SLC4A9	SLC4A9_4	AAGAAACAGGAGTAAATGAT	-285	30
SLC4A9	SLC4A9_5	TGTGCATTTCCTGTGGTATC	-238	45
SLC4A9	SLC4A9_6	TCTCCAGAAATGCCCAACCT	-202	50
SLC4A9	SLC4A9_7	AGACTAGTCTGGCCTTTCCC	-178	55
SLC4A9	SLC4A9_8	AATACTCTTATGCCAGCAGG	-140	45
SLC4A9	SLC4A9_9	CAAGTAGGGGAGTAGGTGAC	-108	55
SLC4A9	SLC4A9_10	CTGTTTGTGTTGTGCTGCAG	-58	50
SLC4A8	SLC4A8_1	AACTGAGGAAATAGGGAAGT	-365	40
SLC4A8	SLC4A8_2	GGGATCTGCCTCCTGCTGTG	-315	65
SLC4A8	SLC4A8_3	AGATTCCATTTCCCCACAGC	-315	50
SLC4A8	SLC4A8_4	CCAGAGCCTGGGGGCTTTTG	-285	65
SLC4A8	SLC4A8_5	TGGAGGGAATTCAACCAAGC	-254	50
SLC4A8	SLC4A8_6	CTTGCTGTCCCCTTCTGCTC	-199	60
SLC4A8	SLC4A8_7	GTACGGCAACTCTTGCAGAG	-162	55
SLC4A8	SLC4A8_8	CACATGGGGTGGCCCGATCT	-123	65
SLC4A8	SLC4A8_9	GTGGCCCGATCTGGGGAGAC	-115	70
SLC4A8	SLC4A8_10	ATGCAGGGCATGGGTGGGTG	-81	65
SLC25A53	SLC25A53_1	AGACAAGAACCAAAAGGAGA	-55	40
SLC25A53	SLC25A53_2	AAAAGGAGATGGAGAATAGA	-66	35
SLC25A53	SLC25A53_3	AAGGTCAGAAACTGCAAATT	-114	35
SLC25A53	SLC25A53_4	TGCAAATTCGGAGTTTGGGT	-126	45
SLC25A53	SLC25A53_5	TCCCCAGTTTGTTTGTAAGT	-221	40
SLC25A53	SLC25A53_6	TAAAAGACTTAGTCATCTAT	-250	25
SLC25A53	SLC25A53_7	CCGGTCTGTTTGGGAGAGCC	-317	65
SLC25A53	SLC25A53_8	TCGCGACTACGTCAGTTGGC	-336	60
SLC25A53	SLC25A53_9	CGTTTCGCGACTACGTCAGT	-340	55
SLC25A53	SLC25A53_10	GGTTAATGTCGAGGCGGGGG	-373	65
SLC25A52	SLC25A52_1	CATGGTATCTAAGAGTACAA	-24	35
SLC25A52	SLC25A52_2	AAAAGTTTCACAGTCTCTTA	-121	30
SLC25A52	SLC25A52_3	ACACATCTTCACAGTGTCCG	-156	50
SLC25A52	SLC25A52_4	TAGGAATTTGTTGATTTTTT	-228	20
SLC25A52	SLC25A52_5	AAACCCTTTTAAAGCAAGCA	-292	35
SLC25A52	SLC25A52_6	TTGCCATGCTTGCTTTAAAA	-300	35
SLC25A52	SLC25A52_7	GGGGGCGCAGCGTGACGCTC	-336	80
SLC25A52	SLC25A52_8	ACCATGACCGACCCCGGGGC	-356	75
SLC25A52	SLC25A52_9	CTGCGCCCCCGCCCCGGGGT	-360	90
SLC25A52	SLC25A52_10	GCAGACCATGACCGACCCCG	-360	70
SLC25A51	SLC25A51_1	TACTTCTTGAGAGTGACCTT	-30	40
SLC25A51	SLC25A51_2	ACCCAAGCCTTCTAACTCCC	-81	55
SLC25A51	SLC25A51_3	CAGACAGCTTGCGGGGGGCT	-105	70
SLC25A51	SLC25A51_4	TTGAAGCTCAGACAGCTTGC	-113	50
SLC25A51	SLC25A51_5	GAACGCTTTGTGCGTGCTTT	-165	50
SLC25A51	SLC25A51_6	AGGTTTGAAGATACTCAACA	-243	35
SLC25A51	SLC25A51_7	TACTTTGGAGTTTTCCGCGA	-278	45
SLC25A51	SLC25A51_8	GTCTGGGCATTGTCGGTTTT	-317	50
SLC25A51	SLC25A51_9	CTCTAGCGCGCTGCCTGCAG	-342	70
SLC25A51	SLC25A51_10	TCTCTAGCGCGCTGCCTGCA	-343	65
SLC22A23	SLC22A23_1	CAGGGGTCGCCGGCCGGCGA	-45	85
SLC22A23	SLC22A23_2	GGAGGAGACGCGCGTAGCAG	-62	70
SLC22A23	SLC22A23_3	GTTGCCCGTTTCGCGCCGGG	-94	75
SLC22A23	SLC22A23_4	AGGGGATCCTCCAGCCAGGC	-132	70
SLC22A23	SLC22A23_5	GCGGGGGAAACGGGACACCC	-145	75
SLC22A23	SLC22A23_6	CTCCCGTGGATCCCGGGCGG	-183	80
SLC22A23	SLC22A23_7	ACGCGCGGCCGCCGCCGCCC	-183	95
SLC22A23	SLC22A23_8	GGCGGCGGCGGCCGCGCGTC	-198	95
SLC22A23	SLC22A23_9	CCCCCTCCAGCCCGGACGCG	-198	85
SLC22A23	SLC22A23_10	TCCACCTCGGCGGGGGGAGA	-275	75
SLC30A10	SLC30A10_1	AGAAAGGGAGAGGAACTGCC	-11	55
SLC30A10	SLC30A10_2	TCTTCCGGAGTATCGCCCCA	-34	60
SLC30A10	SLC30A10_3	TAGCATCCTCCTCTTTGTGA	-97	45
SLC30A10	SLC30A10_4	AAGGACGGCAAAAGCATCGG	-148	55
SLC30A10	SLC30A10_5	GGAAAGGACGGCAAAAGCAT	-151	50
SLC30A10	SLC30A10_6	TCATAGGTTTTTTTGGTGTA	-201	30
SLC30A10	SLC30A10_7	CTTTCTTCGGGCAGATGTTG	-262	50
SLC30A10	SLC30A10_8	TGGGAACACCATTTTTGCGG	-292	50
SLC30A10	SLC30A10_9	TCCTGGTTGAAGCCATCAAA	-330	45
SLC30A10	SLC30A10_10	GAAGACAGAGGAGCCGATAC	-367	55
SLC22A20	SLC22A20_1	TCTAGGCTCCAAATCACAGC	-382	50
SLC22A20	SLC22A20_2	AGAGGACACCGAGGCATGTT	-316	55
SLC22A20	SLC22A20_3	GACAGGACCCCAGCAGTGAA	-268	60
SLC22A20	SLC22A20_4	TGCCCACTGCCCTCACCGAC	-251	70
SLC22A20	SLC22A20_5	GACCTGCGGATATGGGTGGT	-208	60
SLC22A20	SLC22A20_6	AGATGGAGAGAGCTAGAGAA	-161	45
SLC22A20	SLC22A20_7	CAGGTGTCCCCACATCTGCA	-133	60
SLC22A20	SLC22A20_8	TCAGGTTACACCCCATAGGA	-108	50
SLC22A20	SLC22A20_9	GGACACCTGAACCCTCCTAT	-108	55
SLC22A20	SLC22A20_10	CCCTCCGACACAGGGTGCAC	-73	70
SLC36A3	SLC36A3_1	AATTTACAATCTGGAGGGGC	-22	45
SLC36A3	SLC36A3_2	CATGGAATTTACAATCTGGA	-27	35
SLC36A3	SLC36A3_3	TCCATGCTGGGAATATATTA	-77	35
SLC36A3	SLC36A3_4	GGCCTGCCAGTGATTTGGAA	-177	55
SLC36A3	SLC36A3_5	CTCCCTTCCAAATCACTGGC	-186	55
SLC36A3	SLC36A3_6	CCTGTATAGAAATTCTGAGC	-219	40
SLC36A3	SLC36A3_7	GAGCAGGTGGCATTTGAACT	-235	50
SLC36A3	SLC36A3_8	AGCCACTCTTCACCCCAAAC	-265	55
SLC36A3	SLC36A3_9	CAAACAGGGAACATGGTAGC	-280	50
SLC36A3	SLC36A3_10	ATGAGCTGCAGCAGAATCCT	-320	50
SLC36A2	SLC36A2_1	GGGATTTGTAGGTATTTTCT	-6	35
SLC36A2	SLC36A2_2	AAACCTTGACAAATTGGGCT	-53	40
SLC36A2	SLC36A2_3	GAAGTAAAGGAATCTGCCCG	-95	50
SLC36A2	SLC36A2_4	TTCTCCTTACTTAATTGATA	-143	25
SLC36A2	SLC36A2_5	ATTGCTTATCCCTTAGTACA	-200	35
SLC36A2	SLC36A2_6	GAGGAGAGGAAGGAGGGATT	-304	55
SLC36A2	SLC36A2_7	ACTCCTGGGAAGAGGAGGAG	-318	60
SLC36A2	SLC36A2_8	TTCCTGCCTGGAGAAGCCAG	-347	60
SLC36A2	SLC36A2_9	GTCCACTGGCTTCTCCAGGC	-356	65
SLC36A2	SLC36A2_10	GGAAGAGGTGCCCTCCAGGG	-377	70
SLC22A25	SLC22A25_1	GTCCCACAGATTACACGTTC	-1	50
SLC22A25	SLC22A25_2	CCAAAGTTCAATGCTGCTAT	-82	40
SLC22A25	SLC22A25_3	AGGGTCACATAAGAAATAAT	-171	30
SLC22A25	SLC22A25_4	AAGTAGTTTTGGGGTCAGGT	-208	45
SLC22A25	SLC22A25_5	CAATTTCCTCAAGTAGTTTT	-218	30
SLC22A25	SLC22A25_6	GCAATTTCCTCAAGTAGTTT	-219	35
SLC22A25	SLC22A25_7	CCTCTCTCCCATCTGCAGCA	-250	60
SLC22A25	SLC22A25_8	CCTGCTGCAGATGGGAGAGA	-262	60
SLC22A25	SLC22A25_9	AGGGCCCATTAAGAAGAGAG	-281	50
SLC22A25	SLC22A25_10	ATTAAGAAGAGAGTGGGGTC	-288	45
SLCO4A1	SLCO4A1_1	GCCCGCGGCAGAGGGGCTGG	-379	85
SLCO4A1	SLCO4A1_2	CCTCTGCCGCGGGCCCCACG	-359	85
SLCO4A1	SLCO4A1_3	CACTCGGCCCCACAGCGCCC	-279	80
SLCO4A1	SLCO4A1_4	GAGCGAATCCCGAGTCCGTT	-257	60
SLCO4A1	SLCO4A1_5	GCATCGCTGCCGCAGCCGGG	-195	80
SLCO4A1	SLCO4A1_6	GGAGCTGGAGCGGGGAGTCC	-153	75
SLCO4A1	SLCO4A1_7	ACAGAGGCGGGAACGCGCGG	-105	75
SLCO4A1	SLCO4A1_8	CTGTGCCCTGGGGGGGAGGA	-75	75
SLCO4A1	SLCO4A1_9	GCCATTGGCCGTGGGGGGTG	-39	75
SLCO4A1	SLCO4A1_10	CCGCCCCCGCCGCAGAGGGA	-3	85
SLC27A5	SLC27A5_1	CCATAAGGATTTGGAGCTGG	-5	50
SLC27A5	SLC27A5_2	GCCTAGGAGCCTGGCAGGTC	-47	70
SLC27A5	SLC27A5_3	CATTGGCCTAGGAGCCTGGC	-52	65
SLC27A5	SLC27A5_4	CAGTTGGATCATGAAAGCCC	-124	50
SLC27A5	SLC27A5_5	TTGACGACGATGGAGTCCTG	-179	55
SLC27A5	SLC27A5_6	ACCTCTGGCTTTGACGACGA	-189	55
SLC27A5	SLC27A5_7	ACAGGAACACTGGCATCGCC	-265	60
SLC27A5	SLC27A5_8	GCACTTGCTGTATGCCTGGC	-308	60
SLC27A5	SLC27A5_9	CCACTGAAACCCTGAGGAGA	-369	55
SLC27A5	SLC27A5_10	CCTCTCCTCAGGGTTTCAGT	-381	55
SLC27A4	SLC27A4_1	CGGGGCCCGAGAGCGTGCTC	-370	80
SLC27A4	SLC27A4_2	TTTCGGCTGTGGTGTGGACT	-345	55
SLC27A4	SLC27A4_3	CCGGGCGCTGGGGACAGCAG	-307	80
SLC27A4	SLC27A4_4	GGGCAAGGGCCGGGGTCGGC	-286	85
SLC27A4	SLC27A4_5	CCCCGAGTCCGCGAGGAGAC	-250	75
SLC27A4	SLC27A4_6	GGGGTCTCCTCGGCTGGGTG	-219	75
SLC27A4	SLC27A4_7	AGCCCGCCCTGCTCGCGCAA	-153	75
SLC27A4	SLC27A4_8	TGCGCGAGCAGGGCGGGCTG	-138	80
SLC27A4	SLC27A4_9	AAGCCGGCAAGCCACAGAGC	-88	65
SLC27A4	SLC27A4_10	GCGCTGCGCCGCCGGCTCTG	-88	85
SLC27A6	SLC27A6_1	GCGCGCCTCAGAAAAGAGTC	-331	60
SLC27A6	SLC27A6_2	ATAAGCCCTTCGTCGGCTCC	-303	60
SLC27A6	SLC27A6_3	CCGGGGACTCCCTCGGGCTC	-285	80
SLC27A6	SLC27A6_4	CTCGGGCTCCCTGCTCTAGC	-268	70
SLC27A6	SLC27A6_5	GTCTCGCTTCGCGGGCAGTC	-233	70
SLC27A6	SLC27A6_6	GAAGCGAGACGCGGGGCGCC	-209	80
SLC27A6	SLC27A6_7	AGGCGCGGCGGAGGTGCAGC	-167	80
SLC27A6	SLC27A6_8	CTGGAGTCGCTCGGGGCTTT	-124	65
SLC27A6	SLC27A6_9	AGCGACTCCAGGACCGTCAG	-101	65
SLC27A6	SLC27A6_10	TTTTTTGAAATTTTACGCCA	-67	25
SLC27A1	SLC27A1_1	AAAGAAACTGAGGGCAGGCT	-281	50
SLC27A1	SLC27A1_2	AGTTGCACTCTTACCTAGCC	-226	50
SLC27A1	SLC27A1_3	AAGAGTGCAACTGCAGTTAC	-204	45
SLC27A1	SLC27A1_4	TTCCAGGCCCAGAAAGCAGC	-168	60
SLC27A1	SLC27A1_5	ACGAGGAAGATCCGGAGGAC	-138	60
SLC27A1	SLC27A1_6	CTGGCTCTGGGCCTGTCCTC	-138	70
SLC27A1	SLC27A1_7	CATTGGTCCCTGCGGGCAGC	-96	70
SLC27A1	SLC27A1_8	CAGGGACCAATGGCAGCGTA	-74	60
SLC27A1	SLC27A1_9	TTTGGAGGACAGGGCTGGGC	-54	65
SLC27A1	SLC27A1_10	TTCCAATGCATTTGGAGGAC	-44	45
SLC27A3	SLC27A3_1	CTCAGCCCCCACCCATCCCC	-375	75
SLC27A3	SLC27A3_2	CCATCCCCTGGGGTTGCGGC	-363	75
SLC27A3	SLC27A3_3	CCAGCCGCAACCCCAGGGGA	-363	75
SLC27A3	SLC27A3_4	AGGGGCCAAGTTCATTCTTT	-310	45
SLC27A3	SLC27A3_5	CTCTCCCAAAAGAATGAACT	-305	40
SLC27A3	SLC27A3_6	GGAAAACGAGAAATATTGAG	-259	35
SLC27A3	SLC27A3_7	GCTTGGGCGGTTTAGGCATC	-181	60
SLC27A3	SLC27A3_8	CGCGCCTTCCCTGAATCCCA	-130	65
SLC27A3	SLC27A3_9	GCTCGCACCCTACCAGGTCC	-99	70
SLC27A3	SLC27A3_10	GCTCCCTCCCGGACTGCTCG	-77	75
SLC27A2	SLC27A2_1	ATTTATTAATAGCGGGTACC	-376	35
SLC27A2	SLC27A2_2	ACCACTAATAGAATGGCTTA	-299	35
SLC27A2	SLC27A2_3	AATATTAAAGGAGATATTGC	-257	25
SLC27A2	SLC27A2_4	GGAGCCACGGTTTCTTTAAA	-206	45
SLC27A2	SLC27A2_5	AGCTCGAGTCTGGAGGTCTG	-137	60
SLC27A2	SLC27A2_6	CAGACCTCCAGACTCGAGCT	-123	60
SLC27A2	SLC27A2_7	CGAGGCTCCTGGTGAGCCGC	-93	75
SLC27A2	SLC27A2_8	CAGGGCAGCCTGCCCAGCCC	-74	80
SLC27A2	SLC27A2_9	CCAGCCCCGGGAGGACCGCG	-61	85
SLC27A2	SLC27A2_10	TGAGCCCGCCCCCTTGTGGG	-25	75
SLC17A8	SLC17A8_1	CGGCTTCATGACTCTCATGA	-368	50
SLC17A8	SLC17A8_2	CCCTTTGCTTTTCTGAGGTC	-313	50
SLC17A8	SLC17A8_3	ATGTTTCATAAATTTCTCTC	-273	25
SLC17A8	SLC17A8_4	CATAAGCCCAGGCGGCTGAG	-224	65
SLC17A8	SLC17A8_5	CTGAGGGGCAGGTATTGTGC	-209	60
SLC17A8	SLC17A8_6	GAGCGGCAGGCGAGCTGGGG	-149	80
SLC17A8	SLC17A8_7	GGTGGGGCAGGAGGGGGACG	-131	80
SLC17A8	SLC17A8_8	GGGGACGCGGCTGGCTGGAG	-118	80
SLC17A8	SLC17A8_9	TCTCAGGACTCCTGGTGGTC	-65	60
SLC17A8	SLC17A8_10	TCCCTCCCTGGGCTGCAGCT	-37	70
SLC17A9	SLC17A9_1	TTACCGATCAAATAAAATCA	-325	25
SLC17A9	SLC17A9_2	TTTTATTTGATCGGTAAGGC	-308	35
SLC17A9	SLC17A9_3	GGACACGACACGGAGCCATG	-255	65
SLC17A9	SLC17A9_4	CTTGGACCAGGCTTACCACC	-202	60
SLC17A9	SLC17A9_5	GGGGCTTCAGAGAAGGGCCC	-195	70
SLC17A9	SLC17A9_6	AGGTTAGTGTGGGGGCAGAG	-145	60
SLC17A9	SLC17A9_7	CCCCCACACTAACCTCTGCT	-126	60
SLC17A9	SLC17A9_8	CCAGGGCGCGTCGGACAGTC	-97	75
SLC17A9	SLC17A9_9	CCCTGCTGCCCCATAGGAGC	-59	70
SLC17A9	SLC17A9_10	AGCAGGGACCGACGTCAGCA	-32	65
SLC17A4	SLC17A4_1	TAGAACTGAGCTTTCCAAAG	-351	40
SLC17A4	SLC17A4_2	AGTTCTATTAAACAGCAGGA	-324	35
SLC17A4	SLC17A4_3	AACAGCAGGATGGTGGAAAA	-314	45
SLC17A4	SLC17A4_4	TTATAATCTTCATGGAGATG	-281	30
SLC17A4	SLC17A4_5	TGACAGCACTATCCCCTTCT	-244	50
SLC17A4	SLC17A4_6	TGCTGTCAGTGAAACATGTG	-218	45
SLC17A4	SLC17A4_7	AATCAATGTCCCTTCTTATA	-197	30
SLC17A4	SLC17A4_8	ATTGATTCTGATTAAGGATG	-170	30
SLC17A4	SLC17A4_9	AGACATAGGTGACCTCAGCT	-145	50
SLC17A4	SLC17A4_10	GCCAATAAAATTCTCCAAGC	-39	40
SLC17A5	SLC17A5_1	TATTTACCTCGTGACTGTGG	-98	45
SLC17A5	SLC17A5_2	GACCGAACTAGGGAAGTGGG	-213	60
SLC17A5	SLC17A5_3	CACCACCCACTTCCCTAGTT	-222	55
SLC17A5	SLC17A5_4	ACTTGAATTGCACATAATTA	-246	25
SLC17A5	SLC17A5_5	GGGGGCTTGCGGGCGGGCAG	-271	85
SLC17A5	SLC17A5_6	CGAGGATGAGTGGGGGCTTG	-282	65
SLC17A5	SLC17A5_7	CATCCTCGCTGCGGGCAGGG	-308	75
SLC17A5	SLC17A5_8	TGCACCCCCTTGTAAAGTGC	-322	55
SLC17A5	SLC17A5_9	TGCACTTTACAAGGGGGTGC	-335	55
SLC17A5	SLC17A5_10	CATGCCGGGGAGCCGGTGTT	-363	70
SLC17A6	SLC17A6_1	GCCCAGCTCCCCTAGAAAGT	-396	60
SLC17A6	SLC17A6_2	CAGAGTAAGTTTCAGGAATA	-358	35
SLC17A6	SLC17A6_3	GGTACAATGTTTCAGCACCA	-334	45
SLC17A6	SLC17A6_4	AGCGGCTGACAGCGCCCGTC	-302	75
SLC17A6	SLC17A6_5	AAGATACACAGTTCTGATTT	-253	30
SLC17A6	SLC17A6_6	GCGGTAGAGTCAAATTAAGA	-193	40
SLC17A6	SLC17A6_7	ACCGCAGAGCAGACTTACGC	-164	60
SLC17A6	SLC17A6_8	GGCGTGATGGGAGGAGATCA	-143	60
SLC17A6	SLC17A6_9	ATGGGAGCATCTCAGGTCTC	-98	55
SLC17A6	SLC17A6_10	AAAATGGTGTCTTTGCTGTA	-54	35
SLC17A7	SLC17A7_1	GGGGTAGAACACAGAGGGCG	-25	65
SLC17A7	SLC17A7_2	GAGGCCAGAACTCGGTGGGT	-64	65
SLC17A7	SLC17A7_3	AGGCCAGAACTCGGTGGGTG	-65	65
SLC17A7	SLC17A7_4	GATGGCAGGAACAGATTCCA	-138	50
SLC17A7	SLC17A7_5	CAAGGACAGAACTGAGAGGG	-163	55
SLC17A7	SLC17A7_6	CTTCTCCTAGGATCTGTCCC	-183	55
SLC17A7	SLC17A7_7	CGGTGGGGAGAGAACTCAGA	-232	60
SLC17A7	SLC17A7_8	CTGAATTTGTCTCCTCCCCT	-273	50
SLC17A7	SLC17A7_9	GGGGGTGCGGATCACAATTT	-326	55
SLC17A7	SLC17A7_10	GGGGGCGGGACAGATCTCAG	-347	70
SLC17A1	SLC17A1_1	AAATTTAATATGGCATTTAT	-64	15
SLC17A1	SLC17A1_2	GTATACAATGCTGTTCTCAC	-98	40
SLC17A1	SLC17A1_3	CTCTCAAGATTTCTCTATTA	-131	30
SLC17A1	SLC17A1_4	GCAGGCAAGCTCTACCTCCT	-173	60
SLC17A1	SLC17A1_5	GCAAGCTCTACCTCCTGGGC	-177	65
SLC17A1	SLC17A1_6	TGGGCAGGGAGAGAGACTAA	-192	55
SLC17A1	SLC17A1_7	ACTGGCAGATTCCCAGTTTC	-240	50
SLC17A1	SLC17A1_8	CATCCAGTGGACCAGAAACT	-240	50
SLC17A1	SLC17A1_9	TCATCCAGTGGACCAGAAAC	-241	50
SLC17A1	SLC17A1_10	ACCTTTTCCTTAAAGCTTCA	-282	35
SLC17A2	SLC17A2_1	TGAGGTGTTCATTCCTCTTC	-42	45
SLC17A2	SLC17A2_2	AATGAAATACATATTCTAAT	-83	15
SLC17A2	SLC17A2_3	GATTGTGTTACTGTACTCAT	-117	35
SLC17A2	SLC17A2_4	GCTTCCGCTTTAGTAAAGCA	-139	45
SLC17A2	SLC17A2_5	TCAGTGACTTGTCCAAGCTC	-187	50
SLC17A2	SLC17A2_6	CCAAGCTCAGGGAAAACACT	-199	50
SLC17A2	SLC17A2_7	ATGGTGTGGAGGAAAGGGCA	-250	55
SLC17A2	SLC17A2_8	CATGGTGTGGAGGAAAGGGC	-251	60
SLC17A2	SLC17A2_9	TTTCTGAAAGCAAGGGGGCA	-269	50
SLC17A2	SLC17A2_10	GCCTTTTTTTCTGAAAGCAA	-276	35
SLC17A3	SLC17A3_1	CTTTGAATACAAGTATCTGC	-69	35
SLC17A3	SLC17A3_2	TCTGATTGGATAAAAAATAA	-117	20
SLC17A3	SLC17A3_3	TAACGGCTAACTTCTCTGGA	-178	45
SLC17A3	SLC17A3_4	TTCCAGAGAAGTTAGCCGTT	-191	45
SLC17A3	SLC17A3_5	TCGCAGGAGACATCTGGTTG	-297	55
SLC17A3	SLC17A3_6	CGCAGGAGACATCTGGTTGT	-298	55
SLC17A3	SLC17A3_7	GGGAAGCAGGGTGGCGAGGC	-318	75
SLC17A3	SLC17A3_8	CAGACTTGGTCTTCCCTGGC	-352	60
SLC17A3	SLC17A3_9	GACGGCGCTGGAGCCCGGCC	-355	85
SLC17A3	SLC17A3_10	CGCTCTGGCCCCGACACGCT	-399	75
SLC37A2	SLC37A2_1	TTGCCTCCAGAAAGGAGAGC	-385	55
SLC37A2	SLC37A2_2	GGCCGGTGTCTGTGAAGCCG	-326	70
SLC37A2	SLC37A2_3	CTGTGGAATATGAGCAGGGC	-291	55
SLC37A2	SLC37A2_4	GGCGGGGGGGGGACAATATT	-246	65
SLC37A2	SLC37A2_5	TTTTTTTCGTGGGCGGGGGC	-229	60
SLC37A2	SLC37A2_6	AGGAGTTTTTTTCGTGGGCG	-224	50
SLC37A2	SLC37A2_7	CGGCCCTGCATGACTAATCT	-179	55
SLC37A2	SLC37A2_8	GTCTCGTGTCCCGCCCGTGT	-119	70
SLC37A2	SLC37A2_9	GGAAGCGCTGCGGGGTAGTG	-75	70
SLC37A2	SLC37A2_10	GCAGCAATCTCGACGCTGTC	-45	60
SLC37A3	SLC37A3_1	GGATGGGGATATTCTCCTTG	-8	50
SLC37A3	SLC37A3_2	GGAAGAACAGTTAAAGAGGA	-25	40
SLC37A3	SLC37A3_3	TCAGTTACTTTTAGAGCAAT	-72	30
SLC37A3	SLC37A3_4	TGTAATCATTAAGTGGGATC	-97	35
SLC37A3	SLC37A3_5	AGGTGAAGAAGGATGTCACA	-145	45
SLC37A3	SLC37A3_6	TAGAGAAAACCAAAGTAAAA	-170	25
SLC37A3	SLC37A3_7	CTGGGTTTTTGCATGCAGAT	-249	45
SLC37A3	SLC37A3_8	GGGCTTTAAGGCGATGAAGA	-282	50
SLC37A3	SLC37A3_9	AGAGAGGTCCAAGAGAGGTA	-297	50
SLC37A3	SLC37A3_10	AAAGTCAGACAGGAAAAAAG	-368	35
SLC37A1	SLC37A1_1	CATGTGAGGATACGCCTATA	-380	45
SLC37A1	SLC37A1_2	GCTGAGGAGGCCCTGGGCTC	-347	75
SLC37A1	SLC37A1_3	GCCTCCTCAGCATTTCTTGG	-324	55
SLC37A1	SLC37A1_4	TCCATGCATCTAAATGCCGG	-281	50
SLC37A1	SLC37A1_5	TCCCATCGAGGCAGTTTTCT	-203	50
SLC37A1	SLC37A1_6	CCTCGATGGGAATTAACACA	-180	45
SLC37A1	SLC37A1_7	AAATCTTTGCCTTTAATGGG	-127	35
SLC37A1	SLC37A1_8	TTTAATGGGAGGCAGGATGG	-116	50
SLC37A1	SLC37A1_9	GGGAGGCAGGATGGGGGTGG	-110	75
SLC37A1	SLC37A1_10	TCAACTTCCAGGACGCACGC	-34	60
SLC37A4	SLC37A4_1	CAGTCTGGGAAAGGTGTTGT	-120	50
SLC37A4	SLC37A4_2	ACAAAACACACCGAACACTA	-170	40
SLC37A4	SLC37A4_3	GTGTTCGGTGTGTTTTGTAG	-186	45
SLC37A4	SLC37A4_4	CATAGCGCCCCTTAGGGGCT	-258	65
SLC37A4	SLC37A4_5	TGCCGTGCCCAGCCCCTAAG	-262	70
SLC37A4	SLC37A4_6	GAACGAGCATAGCGCCCCTT	-265	60
SLC37A4	SLC37A4_7	GAGCAGCGTGACCAGCGGGA	-306	70
SLC37A4	SLC37A4_8	GTCGACTTACTCCCTCCCGC	-306	65
SLC37A4	SLC37A4_9	AGTCGACGTCCCCGGCATGT	-333	65
SLC37A4	SLC37A4_10	GAGTTCCCCGCCCCACATGC	-333	70
SLCO5A1	SLCO5A1_1	GTAAATGGCTTAAAACAACG	-56	35
SLCO5A1	SLCO5A1_2	ACTTGGTCGGAGGAAACCTC	-99	55
SLCO5A1	SLCO5A1_3	CATTCACCATAGTAGATTCT	-145	35
SLCO5A1	SLCO5A1_4	TGATCGTTTATTCCGTGCCT	-183	45
SLCO5A1	SLCO5A1_5	CGCTGAAGCCCCGAGGGAGC	-264	75
SLCO5A1	SLCO5A1_6	CCCTTCACCTGCGTGGCTGC	-297	70
SLCO5A1	SLCO5A1_7	CCCCGCAGCCACGCAGGTGA	-307	75
SLCO5A1	SLCO5A1_8	GTGAAGGGCAGCGGGGTGGC	-323	75
SLCO5A1	SLCO5A1_9	TGGCTGTGGGAGGGCTGGGC	-343	75
SLCO5A1	SLCO5A1_10	CAGCCGAGGGCGCAGGCGCG	-363	85
SLC38A9	SLC38A9_1	ACACCAGTAATAACTAGTAT	-41	30
SLC38A9	SLC38A9_2	ATAACTAGTATCGGTGGATG	-50	40
SLC38A9	SLC38A9_3	TTACCACTCTCAATGTTATG	-74	35
SLC38A9	SLC38A9_4	AACCCTCATAACATTGAGAG	-82	40
SLC38A9	SLC38A9_5	AGCTACTATAGAAAATAATT	-121	20
SLC38A9	SLC38A9_6	TTTTTCTGGAGTATATACTT	-188	25
SLC38A9	SLC38A9_7	AACCTGTGTTTTCATTTTTC	-202	30
SLC38A9	SLC38A9_8	TTTCCACTTTTGGGCTATCA	-265	40
SLC38A9	SLC38A9_9	ATGAGGGCTCTACTGTTGTG	-333	50
SLC38A9	SLC38A9_10	TAAGGCCAGGCAGCTCTCTG	-385	60
SLC24A4	SLC24A4_1	GTTCCTTGAAAGCAGAGACT	-381	45
SLC24A4	SLC24A4_2	TTTGTTCTCCGGTTGGCACA	-338	50
SLC24A4	SLC24A4_3	TATTTATTTAATTAAAGAGT	-296	10
SLC24A4	SLC24A4_4	ACAGGTGGCGATGAATTGGC	-235	55
SLC24A4	SLC24A4_5	CCTAGGACCGACTTCCTTCC	-227	60
SLC24A4	SLC24A4_6	TAGTCACAGACCCCCTGGGC	-191	65
SLC24A4	SLC24A4_7	GTGATACAGGTGCAGGCAGG	-171	60
SLC24A4	SLC24A4_8	GCTTTAAAAATGGGGCAGGA	-123	45
SLC24A4	SLC24A4_9	TGTAAACCGCTTTAAAAATG	-115	30
SLC24A4	SLC24A4_10	TTGTATCTCTCCTTTCTGGT	-84	40
SLC24A5	SLC24A5_1	GGCTAAAACAGAAATATGAA	-386	30
SLC24A5	SLC24A5_2	ATCAACCCAAACAACTTCTA	-328	35
SLC24A5	SLC24A5_3	CAACTTCTAGGGGAAAGGGC	-317	55
SLC24A5	SLC24A5_4	TTTATTTAATGTCTTCATAC	-242	20
SLC24A5	SLC24A5_5	TCCATGGCCTACAGTCTCTA	-180	50
SLC24A5	SLC24A5_6	ATTGTCTATAGCTATTTCCA	-164	30
SLC24A5	SLC24A5_7	GACCCAATCTCCAGGGAGGC	-116	65
SLC24A5	SLC24A5_8	ATCAGGAGACCCAATCTCCA	-109	50
SLC24A5	SLC24A5_9	CCTGATCAGAGAAGCTTGAC	-81	50
SLC24A5	SLC24A5_10	GCAAGGCCAGCACAGGAGAA	-59	60
SLC24A2	SLC24A2_1	GCCTTCTCTGCACCTAACAT	-25	50
SLC24A2	SLC24A2_2	ATTTTGGTAAATCCAATGTT	-26	25
SLC24A2	SLC24A2_3	GATTTACCAAAATATTTATT	-47	15
SLC24A2	SLC24A2_4	GTAGCACTTAGTATGGGATG	-84	45
SLC24A2	SLC24A2_5	ACTCATCTTGAAAACAATCC	-128	35
SLC24A2	SLC24A2_6	CTCATCTTGAAAACAATCCT	-129	35
SLC24A2	SLC24A2_7	AATTACGGTACCTACCACCC	-135	50
SLC24A2	SLC24A2_8	CAGTTTCCTCATTTAAAATG	-160	30
SLC24A2	SLC24A2_9	AATTGTCCCCATTTTAAATG	-165	30
SLC24A2	SLC24A2_10	GTCCTGCAGCTGTGCGATCT	-209	60
SLC24A3	SLC24A3_1	GGGGCCGGGCCGGAGCGAAC	-363	85
SLC24A3	SLC24A3_2	CGCGCCGACCATGGAATAGG	-320	65
SLC24A3	SLC24A3_3	GCTCTGGCCTCGCCGGCTGC	-290	80
SLC24A3	SLC24A3_4	CGGCGAGGCCAGAGCCAGTC	-271	75
SLC24A3	SLC24A3_5	GCGGCGGGCCCTCCTACCGT	-218	80
SLC24A3	SLC24A3_6	GGCGGGGGCGGAGGGGGCAG	-188	90
SLC24A3	SLC24A3_7	GGGCGGCGGCGCGGCGGGGG	-150	100
SLC24A3	SLC24A3_8	CCGCCGCCCCAGGCCGAGCG	-125	90
SLC24A3	SLC24A3_9	CCGCCGCCTCCCGGCGCTCG	-72	90
SLC24A3	SLC24A3_10	GGCGGCGCGGGCGAGCGGCG	-43	95
SLC24A1	SLC24A1_1	GTGGCGGGAAGGCCAAGCGC	-364	75
SLC24A1	SLC24A1_2	AACAACCCAGGGCCAGCGCT	-363	65
SLC24A1	SLC24A1_3	ACTGCCTTTCGCTGCTTGTT	-312	50
SLC24A1	SLC24A1_4	GGCGATGGGCACGGGGTGAG	-271	75
SLC24A1	SLC24A1_5	CATCGCCGGACACAGTCCGT	-244	65
SLC24A1	SLC24A1_6	CCCCGCCCAGCGCGGAGTGC	-149	85
SLC24A1	SLC24A1_7	CGGCGCCTGCACTCCGCGCT	-143	80
SLC24A1	SLC24A1_8	GGATGAGCCAGAACCCTGCC	-100	65
SLC24A1	SLC24A1_9	GCGCCCCCTAGCGTCCCTCC	-79	80
SLC24A1	SLC24A1_10	TCTTCGCGATGGCCAATCCG	-39	60
SLC35F5	SLC35F5_1	AATGATAGTACCTGCCACAT	-30	40
SLC35F5	SLC35F5_2	ACTTCAACTTCTCTGGTCCT	-69	45
SLC35F5	SLC35F5_3	AAGTTGAAGTAGCTTGGCCT	-93	45
SLC35F5	SLC35F5_4	AGATCTTGTTTATATACAAA	-141	20
SLC35F5	SLC35F5_5	AAAGGGATATCCGAAGTTTC	-216	40
SLC35F5	SLC35F5_6	TCGCAGTTTGTGAAACGGAA	-240	45
SLC35F5	SLC35F5_7	TTTCGTTCTAAGGCGGGCGG	-268	60
SLC35F5	SLC35F5_8	GGGTGTCTGGGGCAGAGCAA	-297	65
SLC35F5	SLC35F5_9	GAAAGCGAGCGTGGGTGTCT	-309	60
SLC35F5	SLC35F5_10	GGGCGAGGTGGAGGAAGAAG	-331	65
SLC35F4	SLC35F4_1	GGGGCTAGCCAGCAGAGAGG	-20	70
SLC35F4	SLC35F4_2	GGAATATGAGCAGAAGCAAA	-48	40
SLC35F4	SLC35F4_3	AAAGCCAACGAGAGCCAAGA	-71	50
SLC35F4	SLC35F4_4	CGTTGGCTTTTCTGAATCAG	-95	45
SLC35F4	SLC35F4_5	ACAACAATGCTGGTTCATCA	-143	40
SLC35F4	SLC35F4_6	ACACTGCCGACAGGGCTTCC	-192	65
SLC35F4	SLC35F4_7	CCTATAACTTTTTAGCCACA	-269	35
SLC35F4	SLC35F4_8	CCCACCACAGCCAACAGCAA	-296	60
SLC35F4	SLC35F4_9	AAACGCTGTGCCTGACAAAA	-329	45
SLC35F4	SLC35F4_10	GCACAGCGTTTCTGTTGCCC	-352	60
SLC35F6	SLC35F6_1	TCACTCTCCCCCGCCTTTTT	-192	55
SLC35F6	SLC35F6_2	AAAAGAAAAAAAAAACTGGA	-153	20
SLC35F6	SLC35F6_3	GCCGTGGCCCTGGCAAATCA	-135	65
SLC35F6	SLC35F6_4	TGGTGGCCACGCCGTGGCCC	-125	80
SLC35F6	SLC35F6_5	GCCGTGATTTGCCAGGGCCA	-125	65
SLC35F6	SLC35F6_6	GTCGTCCTGGAGCGCTTTGG	-108	65
SLC35F6	SLC35F6_7	CAAAGCGCTCCAGGACGACT	-93	60
SLC35F6	SLC35F6_8	GTGGCTCAGGCGCGCTCCCC	-55	80
SLC35F6	SLC35F6_9	TGGCTCAGGCGCGCTCCCCG	-54	80
SLC35F6	SLC35F6_10	TCCCCGGGGGCGGGGCGAGC	-40	90
SLC35F1	SLC35F1_1	CTGGCGAGAGGAGAGCGCGC	-377	75
SLC35F1	SLC35F1_2	GGCGGGGGCGCCGGCGGCGG	-321	100
SLC35F1	SLC35F1_3	GGTGAACCCGGAGAGCCGGG	-303	75
SLC35F1	SLC35F1_4	CTCACTCCGTGAGACACAGA	-261	55
SLC35F1	SLC35F1_5	GCCTCAGCCTGTGCCCCGCT	-238	75
SLC35F1	SLC35F1_6	CGAGGAAACAAGGAGAAATC	-159	45
SLC35F1	SLC35F1_7	CTGCCGGTCGGTTCCGGGGA	-144	75
SLC35F1	SLC35F1_8	CACCCTTCGCAGCCACTTCG	-92	65
SLC35F1	SLC35F1_9	CCCTTCGCAGCCACTTCGCG	-90	70
SLC35F1	SLC35F1_10	GGCTCGGGAAGAGCCGGGGC	-46	80
SLC35F3	SLC35F3_1	GGAGCGCGTCCGGTGCCCCA	-368	80
SLC35F3	SLC35F3_2	CCTCGCGCCCGCGCTCCGCC	-353	90
SLC35F3	SLC35F3_3	CCGGGGCGGAGCGCACGCCC	-311	90
SLC35F3	SLC35F3_4	TGGGCAGCAGCGCCCCCGCC	-278	85
SLC35F3	SLC35F3_5	GGGCGGGGAGGCGTCGGGTC	-255	85
SLC35F3	SLC35F3_6	CTCGAGGCACCTGGTCGGGC	-239	75
SLC35F3	SLC35F3_7	TCGAGAGCGCACAGCTGGGA	-210	65
SLC35F3	SLC35F3_8	GTGTGCTAGGGCGGCGGCGA	-155	75
SLC35F3	SLC35F3_9	GGTCGTTGCGGCGAGCGCGC	-96	80
SLC35F3	SLC35F3_10	TCAGCCCGGTGACTCCAGGC	-84	70
SLC35F2	SLC35F2_1	CCGACGGTGGGGTCGCAGGC	-6	80
SLC35F2	SLC35F2_2	GGTGAAGCGGTGCAGGAGGC	-56	70
SLC35F2	SLC35F2_3	GCGGAACTGGTAGATCCAGA	-113	55
SLC35F2	SLC35F2_4	GCCGAACTTAGCCCGCGGGT	-163	70
SLC35F2	SLC35F2_5	ACTGTCCTTTCAGCACCTCG	-204	55
SLC35F2	SLC35F2_6	CCGCAGCCGCAGGAATATGC	-234	65
SLC35F2	SLC35F2_7	CCGCCTGGTGCCCGCCCTCT	-271	80
SLC35F2	SLC35F2_8	GCCTCTCTCTCCCGAGAGGG	-271	70
SLC35F2	SLC35F2_9	AGGCGGGGCCAGGCCCGGCT	-301	85
SLC35F2	SLC35F2_10	CGGGGCCTCTGGACGGGGGC	-326	85
SLC1A4	SLC1A4_1	AAAAAACAAAAGACCACCCA	-355	35
SLC1A4	SLC1A4_2	AGTTTCCCTTGTAACTCGCG	-250	50
SLC1A4	SLC1A4_3	AAATAAAAGATGAAATAAAC	-213	15
SLC1A4	SLC1A4_4	TCCATAGAACGTGAACAATA	-187	35
SLC1A4	SLC1A4_5	CAATAAGGAACCGTTCAGGA	-172	45
SLC1A4	SLC1A4_6	TCTGCGCTGTTTTCTCGCCA	-138	55
SLC1A4	SLC1A4_7	CCGTTCCCAGGCCTGAGCCC	-132	75
SLC1A4	SLC1A4_8	CTGTTTTCTCGCCAGGGCTC	-132	60
SLC1A4	SLC1A4_9	CCAGGGCTCAGGCCTGGGAA	-121	70
SLC1A4	SLC1A4_10	AGTGGCTTGTGTTTCAGCTT	-83	45
SLC1A5	SLC1A5_1	TAGAAAGCTCCGGTGGTCCT	-66	55
SLC1A5	SLC1A5_2	GAACGAACCCCTGTGGTTTA	-117	50
SLC1A5	SLC1A5_3	AAAGGAACTGGGTTGTGGGT	-132	50
SLC1A5	SLC1A5_4	GGAAGGGGCGGGGCCTTGGG	-170	80
SLC1A5	SLC1A5_5	ACGACGGGGCGGGGCCAGGA	-187	80
SLC1A5	SLC1A5_6	TAATACCCATCTCCAGGAGC	-218	50
SLC1A5	SLC1A5_7	ATTATTAATCTGCCTTCTAT	-248	25
SLC1A5	SLC1A5_8	TGGGGGACCTGGCCCATCTC	-267	70
SLC1A5	SLC1A5_9	CGTTCGGAGACTGGACGAGT	-292	60
SLC1A5	SLC1A5_10	GTAGGGGGCGGGGCTTGAGA	-351	70
SLC1A6	SLC1A6_1	GGATGGATTTGGGTGCCAGA	-29	55
SLC1A6	SLC1A6_2	TATCCTGGTAGTTAATAGGA	-46	35
SLC1A6	SLC1A6_3	ATAACGTGTCCTAGGGTAAG	-87	45
SLC1A6	SLC1A6_4	TAATTCTCCTAGAGGGTGCT	-161	45
SLC1A6	SLC1A6_5	GGGAGGGTGCGTCAGGGGAG	-185	75
SLC1A6	SLC1A6_6	AGGGGAGAGGGAGGGCCATG	-198	70
SLC1A6	SLC1A6_7	CAGCATCCAATCAGCTGGCT	-247	55
SLC1A6	SLC1A6_8	ATCCAATCAGCTGGCTGGGG	-251	60
SLC1A6	SLC1A6_9	GCCGCGCAGCAAGAGCAGCG	-286	75
SLC1A6	SLC1A6_10	TGCGCGGCGGCGGCGTGCGC	-312	90
SLC1A7	SLC1A7_1	TAAGGCAGCCAGCACAGGCC	-7	65
SLC1A7	SLC1A7_2	GTGGGTGGGTGCATGTGCTG	-20	65
SLC1A7	SLC1A7_3	TAGTACTTATTTCTTGGGAT	-88	30
SLC1A7	SLC1A7_4	CATGTAACACTCTTCTAGAA	-134	35
SLC1A7	SLC1A7_5	AAATGCTTAATTAATGTTGA	-172	20
SLC1A7	SLC1A7_6	TTCTTTCTGGAAGGAAGCAG	-224	45
SLC1A7	SLC1A7_7	CAGGTACTGGAAGGAACAAG	-264	50
SLC1A7	SLC1A7_8	GTTCCTCTTAAACAGTTGAG	-289	40
SLC1A7	SLC1A7_9	AACTGTTTAAGAGGAACGCT	-306	40
SLC1A7	SLC1A7_10	CTGGGAGCAGATTAGGGCCT	-361	60
SLC1A1	SLC1A1_1	GAACGGGTGCCCTTTCAAGT	-386	55
SLC1A1	SLC1A1_2	GCAGGATGAAGTCCGCGCCC	-300	70
SLC1A1	SLC1A1_3	GGCGGAGCCACTGCCCTCCT	-294	75
SLC1A1	SLC1A1_4	ATGCTAGGGCTTTGGGTTAA	-246	45
SLC1A1	SLC1A1_5	CCAGTGGAAGGCTGTGGGGC	-184	70
SLC1A1	SLC1A1_6	CCAGCGCTGCGGCAGGAGCT	-148	75
SLC1A1	SLC1A1_7	GCCCGGGGTCCCTAGGGAGC	-112	80
SLC1A1	SLC1A1_8	AAGGAGGGTGGGTGCGTGCG	-86	70
SLC1A1	SLC1A1_9	GGCCAACCAGCGAGGAAGGA	-45	65
SLC1A1	SLC1A1_10	GGGCCAACCAGCGAGGAAGG	-44	70
SLC1A2	SLC1A2_1	TGGGTTCCATTGCCTAGACG	-6	55
SLC1A2	SLC1A2_2	GATTATCTCTGGAATACTGC	-77	40
SLC1A2	SLC1A2_3	TTTATGCAAAGGCGTCCGGA	-134	50
SLC1A2	SLC1A2_4	AGACAGATGGGCTTGTGCAA	-156	50
SLC1A2	SLC1A2_5	AGGCGGCGAGCAGCGCCGAG	-218	80
SLC1A2	SLC1A2_6	TTGGCCGAGGGGTGAGTGGC	-244	70
SLC1A2	SLC1A2_7	AGGCGCGGAGAGTTGGCCGA	-256	70
SLC1A2	SLC1A2_8	CTCGTGGGTGCCGGCTGAGA	-276	70
SLC1A2	SLC1A2_9	CCCACGAGGCCGACCTCTCT	-302	70
SLC1A2	SLC1A2_10	GGGGGCGGCGGGCGGGGTGC	-346	95
SLC1A3	SLC1A3_1	ATGCTTTTCATTTTCTAGTT	-398	25
SLC1A3	SLC1A3_2	CTGTGTTGCAAAGACGGAAA	-357	45
SLC1A3	SLC1A3_3	CTTTTCCGTCTTTGCAACAC	-345	45
SLC1A3	SLC1A3_4	TCTAAATTTGTCTAAAGTTA	-265	20
SLC1A3	SLC1A3_5	GGAATTAACTGACGTTTCTT	-188	35
SLC1A3	SLC1A3_6	AAAGTTCCTTTTTCGAATCG	-167	35
SLC1A3	SLC1A3_7	AGAAAGTTCCTTTTTCGAAT	-165	30
SLC1A3	SLC1A3_8	TTAATTCCCCGATTCGAAAA	-162	35
SLC1A3	SLC1A3_9	CTCCCTTTCAGGGAAGACGA	-109	55
SLC1A3	SLC1A3_10	ACACCCTCGTCTTCCCTGAA	-101	55
SLC25A19	SLC25A19_1	AGAACAGTCCCCTCGGGGAC	-17	65
SLC25A19	SLC25A19_2	AGCAAAAAGCTGGAGGACGT	-54	50
SLC25A19	SLC25A19_3	CTCAACTTGGTAAAGATGGC	-83	45
SLC25A19	SLC25A19_4	TCTGGCATTAACAGAGTTTG	-128	40
SLC25A19	SLC25A19_5	TGACTCGAAAGTCAGCCTGC	-180	55
SLC25A19	SLC25A19_6	CGACCCCTAAGGTCGCAGCC	-229	70
SLC25A19	SLC25A19_7	GGTCGCAGCCCGGCTTCGCA	-239	75
SLC25A19	SLC25A19_8	GCAGCCGGACTACATCTCCC	-303	65
SLC25A19	SLC25A19_9	AATGTAGTCCTTCGCGACCA	-342	50
SLC25A19	SLC25A19_10	ATTACCCGGTGATATCTTGC	-373	45
SLC25A18	SLC25A18_1	CCATGAGCGCCCAGAAGGAA	-370	60
SLC25A18	SLC25A18_2	TCTGGGCGCTCATGGAGCCG	-351	70
SLC25A18	SLC25A18_3	CACAGCAGGCAGCTGCTGCT	-324	65
SLC25A18	SLC25A18_4	ATCAACAGCAGTTGTGGGGG	-285	55
SLC25A18	SLC25A18_5	AGAGAAATCAACAGCAGTTG	-279	40
SLC25A18	SLC25A18_6	CTGGCCTCGTGGTGTTCCTT	-222	60
SLC25A18	SLC25A18_7	GGACTAAAATAGATGCACAG	-198	40
SLC25A18	SLC25A18_8	AGTGAGCATTGCTAGCAGAA	-175	45
SLC25A18	SLC25A18_9	TCCAGATGCCTTCGCCTTCT	-100	55
SLC25A18	SLC25A18_10	TCATGGCTGTAGAAGGGGGC	-43	60
SLC25A17	SLC25A17_1	AGAAAAACCCTTGAGTGTGG	-24	45
SLC25A17	SLC25A17_2	GAGCTCAGGCGCAGAGAAAC	-131	60
SLC25A17	SLC25A17_3	TTTGTCACCAGAGTAAAAGA	-184	35
SLC25A17	SLC25A17_4	GGCCATTAAGACTTCTGAGA	-205	45
SLC25A17	SLC25A17_5	CCGGTTCCTCCGACGTTCTC	-242	65
SLC25A17	SLC25A17_6	CGTCGGAGGAACCGGGAGCC	-261	75
SLC25A17	SLC25A17_7	GACACCAGGTACCCGGCTCC	-261	70
SLC25A17	SLC25A17_8	CGGGACAGCGAGGTGTTCGC	-311	70
SLC25A17	SLC25A17_9	TGGCCCCTGTGGGCGCGGGG	-331	85
SLC25A17	SLC25A17_10	GAACGCTGATTGGCCCCTGT	-341	60
SLC25A16	SLC25A16_1	AGCCTGGATGCCGGGCGCCG	-40	80
SLC25A16	SLC25A16_2	GGCCAGGTTGTGGGTTTTAA	-156	50
SLC25A16	SLC25A16_3	CCTTTTTCCGTCCGAACAGA	-202	50
SLC25A16	SLC25A16_4	CTGCTCAGGCCCCTTCTGTT	-202	60
SLC25A16	SLC25A16_5	TGAACTGACAGTGGCAACGC	-236	55
SLC25A16	SLC25A16_6	CAACGCCGGGTGAGGCGGGA	-250	75
SLC25A16	SLC25A16_7	CGCGGAACAGGGCGTCACCC	-275	75
SLC25A16	SLC25A16_8	GGGGCTCTGCCGGGAGGGGC	-305	85
SLC25A16	SLC25A16_9	CCAAGGGGCTCTGCCGGGAG	-309	75
SLC25A16	SLC25A16_10	GGGCCTGTGTCACGCGCCAA	-325	70
SLC25A15	SLC25A15_1	AAAATTATACTCGGGATCCA	-308	35
SLC25A15	SLC25A15_2	TTTAGCTACTTTGACCTTGT	-248	35
SLC25A15	SLC25A15_3	CTGGGCTGGGACTGGGGGCT	-191	75
SLC25A15	SLC25A15_4	CCCTTGTTAGCCCGCTGGGC	-177	70
SLC25A15	SLC25A15_5	AGCCCCCAGTCCCAGCCCAG	-177	75
SLC25A15	SLC25A15_6	CCCAGCCCAGCGGGCTAACA	-167	70
SLC25A15	SLC25A15_7	GATCCCCGAGACCCTCTCTG	-149	65
SLC25A15	SLC25A15_8	CAAGGGTCCGGCCTCAGAGA	-149	65
SLC25A15	SLC25A15_9	GGGAAAGTCTCCGGAGGCGC	-107	70
SLC25A15	SLC25A15_10	GCTGCCGCCGACCCTGGTGA	-83	75
SLC25A14	SLC25A14_1	GAGTGGGTCAAGGGGAGTGG	-352	65
SLC25A14	SLC25A14_2	CGCCCCGGTATCAGGGCTTG	-330	70
SLC25A14	SLC25A14_3	AAAAGGAAGGGGCCTCGCCC	-315	65
SLC25A14	SLC25A14_4	AGTCCTTCTACGCGCCAGGT	-279	60
SLC25A14	SLC25A14_5	GTGCTCGCCAGAGGGGAAAG	-242	65
SLC25A14	SLC25A14_6	GCAGCTAAGGCGTGAGAATT	-202	50
SLC25A14	SLC25A14_7	GCAAGTCCGGTTGCCCCTCT	-152	65
SLC25A14	SLC25A14_8	CTGCAGGCGCAGAAGCCTAG	-148	65
SLC25A14	SLC25A14_9	CAAAGGCGCGAAATAAGAGG	-90	50
SLC25A14	SLC25A14_10	GTTTTTAGTTTTGGAAGGGG	-57	40
SLC25A13	SLC25A13_1	GAAGGAGCTCCACTTTACAC	-26	50
SLC25A13	SLC25A13_2	CACTAGGACACATACTTTGC	-76	45
SLC25A13	SLC25A13_3	ACGACAGATGGTGCACGGCC	-114	65
SLC25A13	SLC25A13_4	TGCTGATACCAGGGGCTACT	-164	55
SLC25A13	SLC25A13_5	AAGCCAGCAGCTTCCCTGGT	-199	60
SLC25A13	SLC25A13_6	TGAGGGCAGGTGGCCCCACC	-202	75
SLC25A13	SLC25A13_7	CAGCGGCGGCCTCTGCGGCG	-260	85
SLC25A13	SLC25A13_8	CCGCTGCTGGACAGCGCAGC	-288	75
SLC25A13	SLC25A13_9	CGGGGAGGGCTCAGATCCTG	-325	70
SLC25A13	SLC25A13_10	CCGGGGTGCGCGTGATCCAG	-363	75
SLC25A12	SLC25A12_1	AATTGCGAAAAGATGCCACG	-27	45
SLC25A12	SLC25A12_2	CGTGGTGACGTGTTCTAGGC	-45	60
SLC25A12	SLC25A12_3	GCGCCGAGAAGTCTGAGCGC	-166	70
SLC25A12	SLC25A12_4	AGCAACCGTGCGAACCCTCA	-224	60
SLC25A12	SLC25A12_5	GCAACCGTGCGAACCCTCAC	-225	65
SLC25A12	SLC25A12_6	CCTCCACGCGCTTACCTCTG	-253	65
SLC25A12	SLC25A12_7	CCACGTGACCGACGCCAACA	-293	65
SLC25A12	SLC25A12_8	GCCGGCTCCAGCGGGCGGGG	-333	90
SLC25A12	SLC25A12_9	GACTGGCCGGCTCCAGCGGG	-338	80
SLC25A12	SLC25A12_10	CGGGCGGCCTCGACGCCTCA	-376	80
SLC25A11	SLC25A11_1	GTGACAGAAAAACTTCGGGA	-31	45
SLC25A11	SLC25A11_2	AAAAACTTCGGGAAGGGTGG	-38	50
SLC25A11	SLC25A11_3	AGGAGGTGGGACTTCCTGCT	-67	60
SLC25A11	SLC25A11_4	GTGTTCCCAGCCTCTGGAAA	-96	55
SLC25A11	SLC25A11_5	GAAGGACTTCCGGTCCTAAA	-168	50
SLC25A11	SLC25A11_6	ATCGCTAACCTTTTTTTAAC	-180	30
SLC25A11	SLC25A11_7	AAAAAAAGGTTAGCGATGGA	-197	35
SLC25A11	SLC25A11_8	CTTTTATTAGGTCGTCTTCT	-241	35
SLC25A11	SLC25A11_9	CTAGGAGGCTCCGGGTTTCC	-266	65
SLC25A11	SLC25A11_10	GCGGAGGCCAGAGGGAGGAG	-297	75
SLC25A10	SLC25A10_1	TTTTCTGTTCTCTTGCAGCT	-381	40
SLC25A10	SLC25A10_2	GGGCCCACGCCGCACACACG	-309	80
SLC25A10	SLC25A10_3	GCTCGTGAGTCACCTGGCGG	-297	70
SLC25A10	SLC25A10_4	TGGCCACCGGGTGCAGGTTC	-244	70
SLC25A10	SLC25A10_5	GCGCCCTGCCAATCCCCAGG	-219	75
SLC25A10	SLC25A10_6	GGGACCGGCCCCAGGCACAT	-186	75
SLC25A10	SLC25A10_7	GCCTGGGGCCGGTCCCCGGG	-168	90
SLC25A10	SLC25A10_8	CCTGGCGTCCTCCCTTCTCC	-133	70
SLC25A10	SLC25A10_9	CTGCGCTCCGGCCTGGAGAA	-133	70
SLC25A10	SLC25A10_10	AGGCGGCCACGCAGCAGCCC	-84	80
SLC25A29	SLC25A29_1	CCACGGGCGATTCCCGCTCG	-10	75
SLC25A29	SLC25A29_2	GGTCCGCACGGCACAGACTA	-107	65
SLC25A29	SLC25A29_3	CCGGGTCGGGAACCGGACCC	-153	80
SLC25A29	SLC25A29_4	CCCACCCGGAGTACGCGGGG	-188	80
SLC25A29	SLC25A29_5	ACTCCGGGTGGGGGAGTCCT	-210	70
SLC25A29	SLC25A29_6	CCGGCGGGAGGGGACGCGCG	-235	90
SLC25A29	SLC25A29_7	GTGGGCGCGCGGGCGGGGCG	-295	95
SLC25A29	SLC25A29_8	CGGGGGACGTGGTGGGCGCG	-306	85
SLC25A29	SLC25A29_9	ATTGGCCGGGCGTGCGCGGG	-336	80
SLC25A29	SLC25A29_10	CCGCGCACGCCCGGCCAATG	-351	80
SLC12A5	SLC12A5_1	ATTAGAATTTAAGCCACTTG	-337	30
SLC12A5	SLC12A5_2	TGTTTCGGTCAATGGTGCGA	-291	50
SLC12A5	SLC12A5_3	CAACGGGGGCACCTCTGTTA	-200	60
SLC12A5	SLC12A5_4	TGTTTAGGAGACCCTAACAG	-200	45
SLC12A5	SLC12A5_5	GTGAGAGTCGTCCCTACAAC	-184	55
SLC12A5	SLC12A5_6	ACAGAGGTGCCCCCGTTGTA	-184	60
SLC12A5	SLC12A5_7	CAGGCCCTTCGGGTGGCACT	-134	70
SLC12A5	SLC12A5_8	CGGGTGGCACTGGGGAGCCC	-125	80
SLC12A5	SLC12A5_9	TCCTAGTGCCCGCTGTGCGA	-82	65
SLC12A5	SLC12A5_10	TCAGGAACCCTTCGCACAGC	-79	60
SLC12A4	SLC12A4_1	GATCAGGAATTTGATAAGTG	-37	35
SLC12A4	SLC12A4_2	ACCTGAGACCTATAGTTTCT	-99	40
SLC12A4	SLC12A4_3	TTTGAAGGGCTGAGGCTGCG	-145	60
SLC12A4	SLC12A4_4	CGCCTGCAGAGGTCGGGGTC	-184	75
SLC12A4	SLC12A4_5	CGCATTGGGCAGGGCCTTAT	-208	60
SLC12A4	SLC12A4_6	AAGGAAAATCCTACTAGCTC	-221	40
SLC12A4	SLC12A4_7	GCGAGGGCAGGGAGTCCAGT	-283	70
SLC12A4	SLC12A4_8	CCGAAGGTGGCGTGAGGGGC	-326	75
SLC12A4	SLC12A4_9	GGGCGGGGGGGTCAGGTCGG	-342	85
SLC12A4	SLC12A4_10	GCTGCGGGGGCCCTGGGGGA	-369	85
SLC12A7	SLC12A7_1	AAGGGCGTGCAGGAGGGGCA	-22	70
SLC12A7	SLC12A7_2	CAGGGGGCTGGAGCAGGAGT	-40	70
SLC12A7	SLC12A7_3	GGACAAGAGGGGAGGCGGGG	-76	75
SLC12A7	SLC12A7_4	GGAGGGCGGGGAGTTCCAGC	-115	75
SLC12A7	SLC12A7_5	GGAGTTCCAGCAGGAGGGGC	-124	70
SLC12A7	SLC12A7_6	TCTGCGATGGTCGGGAGCGC	-195	70
SLC12A7	SLC12A7_7	CGGTCAGACAGACGCAGCCT	-247	65
SLC12A7	SLC12A7_8	GCCAACTTTTCGTGGGGCCG	-298	65
SLC12A7	SLC12A7_9	CAGGTGAAGTCACGTGGCCC	-327	65
SLC12A7	SLC12A7_10	GGGACTTGGAGGCAGGGGCG	-362	75
SLC12A6	SLC12A6_1	TTAAAACTATAAAGTAGGCC	-29	30
SLC12A6	SLC12A6_2	CTACATAAAAATTACAATGA	-106	20
SLC12A6	SLC12A6_3	GTTATTCCCAGGTATAGGAG	-128	45
SLC12A6	SLC12A6_4	CTCCCCGGGTTCTGAGGGTG	-211	70
SLC12A6	SLC12A6_5	GCTGTGCTGCACACTCACTC	-249	60
SLC12A6	SLC12A6_6	AATAATCCTTTTCCTCGGTC	-271	40
SLC12A6	SLC12A6_7	ACGGCCCGACCCGCGTGAAG	-296	75
SLC12A6	SLC12A6_8	ACGCGGGTCGGGCCGTGCCC	-314	85
SLC12A6	SLC12A6_9	GGGCCGAATACGAGTGGCCA	-345	65
SLC12A6	SLC12A6_10	GGGACACGGCAGGCGGGGCG	-365	85
SLC12A1	SLC12A1_1	AAAATGCCCGCAGCACAGCC	-384	60
SLC12A1	SLC12A1_2	TGCTCTCTTTGCTGCATTCC	-377	50
SLC12A1	SLC12A1_3	ATCATTATCTTTGTTTACTA	-314	20
SLC12A1	SLC12A1_4	TTTCTCACGACACACCCTGA	-275	50
SLC12A1	SLC12A1_5	GAATCAGCTCCAGCAGCAAC	-187	55
SLC12A1	SLC12A1_6	AGAATAGAGCCTGTTGCTGC	-185	50
SLC12A1	SLC12A1_7	AAAGGAGGTGGGAGATGAGG	-158	55
SLC12A1	SLC12A1_8	CTGAAAGGAGGTGGGAGATG	-155	55
SLC12A1	SLC12A1_9	TGTGTGTATGTGAGACTGAA	-140	40
SLC12A1	SLC12A1_10	GTGCATGGATTTCTTCGGTG	-72	50
SLC12A3	SLC12A3_1	CGTCCTGCTACAAAGCCACC	-317	60
SLC12A3	SLC12A3_2	AAGGGATCCTAGAGATAGCC	-310	50
SLC12A3	SLC12A3_3	TCTTCAGCCAGGACCCAAGA	-256	55
SLC12A3	SLC12A3_4	AGACTCAGAAGAGCCACTCC	-208	55
SLC12A3	SLC12A3_5	ACTCAGGGAGTGGCTGGCTT	-185	60
SLC12A3	SLC12A3_6	TGGAGATAGGGGACCCGCCT	-153	65
SLC12A3	SLC12A3_7	CACCATTTGATTGTGGAGAT	-140	40
SLC12A3	SLC12A3_8	TGGCTGGTGAGCAGGGTCCC	-99	70
SLC12A3	SLC12A3_9	TCTGCACTGGGGAGGAGGCA	-56	65
SLC12A3	SLC12A3_10	AGGATCCGCAAGGACACACA	-16	55
SLC12A2	SLC12A2_1	CTCCTTTTCGCCGCAGAGCG	-390	65
SLC12A2	SLC12A2_2	GAGGTGAAGGCGTGGGAGGA	-358	65
SLC12A2	SLC12A2_3	TCGCCGGGAGGATCTCCGCG	-328	75
SLC12A2	SLC12A2_4	AGCCAGTCCGCAAAGGGCCT	-240	65
SLC12A2	SLC12A2_5	CGCGGCCAGCCAGTCCGCAA	-233	75
SLC12A2	SLC12A2_6	TCGCACGGGGCGCTTTTGCG	-195	70
SLC12A2	SLC12A2_7	GCGCGCCGCTGCGGGACCGC	-124	90
SLC12A2	SLC12A2_8	CGGGTGGGCGGGCTGAGGGG	-105	85
SLC12A2	SLC12A2_9	CGGCTCCGGCAGCAGCACGC	-73	80
SLC12A2	SLC12A2_10	AAGCCTCGGCGGGGCTGCGG	-47	80
SLC47A2	SLC47A2_1	GTCAGCAGATGGAAGAAGGG	-21	55
SLC47A2	SLC47A2_2	GGAAACAGTAGAAACGAACT	-49	40
SLC47A2	SLC47A2_3	TGGCATCGGGAGAATGTCAT	-110	50
SLC47A2	SLC47A2_4	CCATGTGCCCCAGGAAATAA	-133	50
SLC47A2	SLC47A2_5	GTGATCAGCTGAGAAGGGAA	-168	50
SLC47A2	SLC47A2_6	TAGAATATACAAGCAAGTCC	-191	35
SLC47A2	SLC47A2_7	CAGATACTGCACACAACAGA	-253	45
SLC47A2	SLC47A2_8	GAAGATGCAGGACTGAAGGG	-295	55
SLC47A2	SLC47A2_9	GGCAGAGGCTGAAGTCTCGG	-356	65
SLC47A2	SLC47A2_10	GCCATCCTGTGGCTGGGGCG	-372	75
SLC47A1	SLC47A1_1	CGGAGGGTGCTGCGTCCAAG	-376	70
SLC47A1	SLC47A1_2	GATCACTTTGCCAATTGGAA	-322	40
SLC47A1	SLC47A1_3	AGCTGTCCCACACCTTATAG	-266	50
SLC47A1	SLC47A1_4	AGGTATGCCTCTATAAGGTG	-262	45
SLC47A1	SLC47A1_5	GAGAGGAAGGACTCTCGCGA	-183	60
SLC47A1	SLC47A1_6	CGATGGGGCAGCAAGTAGGA	-166	60
SLC47A1	SLC47A1_7	CGGTTCCAGACGAGCACACG	-142	65
SLC47A1	SLC47A1_8	GACACACAGGCAGCCTCAGC	-81	65
SLC47A1	SLC47A1_9	AGGGATAAAGCCAGAGTTCC	-36	50
SLC47A1	SLC47A1_10	TCTGGCCAGGGTGGGGGCCC	-29	80
SLC12A9	SLC12A9_1	CAGTGGGCGGGAGAGCGGTT	-374	70
SLC12A9	SLC12A9_2	TCCACACTCCTGCAACAGGA	-335	55
SLC12A9	SLC12A9_3	AGTGTGGAACTGGAGGATCA	-309	50
SLC12A9	SLC12A9_4	TGGAGAAGCAACAGCAGACA	-238	50
SLC12A9	SLC12A9_5	CTTCCCTCATGTACGGCGGG	-199	65
SLC12A9	SLC12A9_6	GCAGATAGTTTTGAATAGTG	-155	35
SLC12A9	SLC12A9_7	TAGTTTTGAATAGTGGGGTA	-150	35
SLC12A9	SLC12A9_8	AGAGTTCGGGGAGCCCGGGC	-86	75
SLC12A9	SLC12A9_9	GAGTTCGGGGAGCCCGGGCA	-85	75
SLC12A9	SLC12A9_10	TAGTGGAGTTTTCTTTTGTT	-37	30
SLC12A8	SLC12A8_1	GTTCCACGCCCTCAGAGTCT	-3	60
SLC12A8	SLC12A8_2	CACGGAGACCCCCGGTACCG	-52	75
SLC12A8	SLC12A8_3	GCTGACCGAGACCCCGGTAC	-52	70
SLC12A8	SLC12A8_4	CTGCGGGTTTCCCTGCACTC	-120	65
SLC12A8	SLC12A8_5	CCGGGATAAGCCCGGAGTGC	-120	70
SLC12A8	SLC12A8_6	GCCACTCCTCAGAGCCGCAC	-184	70
SLC12A8	SLC12A8_7	TGTCCCTAGTCCCCTGGTCC	-216	65
SLC12A8	SLC12A8_8	AATGCCCAGCCCCGGGACCA	-216	70
SLC12A8	SLC12A8_9	TCCGCTGGTTGCACTGTCGA	-250	60
SLC12A8	SLC12A8_10	CGCTGGTTGCACTGTCGAGG	-252	65
SLC41A1	SLC41A1_1	GAGGGGAAAACTTGGGAGTG	-12	55
SLC41A1	SLC41A1_2	TTGGGATGTTTTTGTGCAGG	-47	45
SLC41A1	SLC41A1_3	AACTGGCATTGAGCTTGTGT	-85	45
SLC41A1	SLC41A1_4	CACCTTGTGGGATCAAAGAG	-148	50
SLC41A1	SLC41A1_5	CACCCCTCTTTGATCCCACA	-157	55
SLC41A1	SLC41A1_6	GGATTTCATTTAGTCCGGGA	-196	45
SLC41A1	SLC41A1_7	CACCTGAGGTCGGAGAGGAG	-262	65
SLC41A1	SLC41A1_8	GCACACGCATCACCTGAGGT	-272	60
SLC41A1	SLC41A1_9	GCGAAAGGAGGTCAGACCCA	-303	60
SLC41A1	SLC41A1_10	TTGAAAGGGGTGGAGACTGG	-332	55
SLC41A3	SLC41A3_1	ACAATGCCTGGTGCTGGAGA	-38	55
SLC41A3	SLC41A3_2	CAAGTCCCACCGCTAGGGAC	-73	65
SLC41A3	SLC41A3_3	GGTATAAGTGGCACGTGCTA	-96	50
SLC41A3	SLC41A3_4	TAGTGTTTGAGGCAGAACAA	-156	40
SLC41A3	SLC41A3_5	GCCTCAAACACTACCAGGGC	-177	60
SLC41A3	SLC41A3_6	CGGCCTGGCTGTGGGCTGAG	-223	75
SLC41A3	SLC41A3_7	CTCACACTCCTCCCAACAAG	-257	55
SLC41A3	SLC41A3_8	GCTGGCTTCCACCTCTTGTT	-257	55
SLC41A3	SLC41A3_9	TGTCTCCATAGGGTCAGTCC	-295	55
SLC41A3	SLC41A3_10	TCTGTCACGAAGGATGTTTA	-312	40
SLC41A2	SLC41A2_1	TGCCATAATGCCAGGATTGG	-32	50
SLC41A2	SLC41A2_2	ATTTTTAAAATAACTGTCTT	-77	15
SLC41A2	SLC41A2_3	AAATAAAATAAATGAGCTCT	-187	20
SLC41A2	SLC41A2_4	TAGGTTTAAAAGCAAGTGTG	-241	35
SLC41A2	SLC41A2_5	TGGGGCGCTGAAGAGTTGGC	-274	65
SLC41A2	SLC41A2_6	TCCCCGTGCCAGGCAGGTGT	-308	70
SLC41A2	SLC41A2_7	GCCTACACCTGCCTGGCACG	-318	70
SLC41A2	SLC41A2_8	CATAGCACCCTCCCCGTGCC	-318	70
SLC41A2	SLC41A2_9	TACACCTGCCTGGCACGGGG	-321	70
SLC41A2	SLC41A2_10	CGCAGGAGGGGGTGAGGTTT	-348	65
SLC2A9	SLC2A9_1	GAGGAAACACTTCATCATTG	-42	40
SLC2A9	SLC2A9_2	CTAACTTCTCATCTCACAAA	-68	35
SLC2A9	SLC2A9_3	GGATCTCACAAAAGGTGATT	-97	40
SLC2A9	SLC2A9_4	AGGTTCCTGTTGCCTCTTTA	-115	45
SLC2A9	SLC2A9_5	GATCAGCCTCGGCAACATAA	-165	50
SLC2A9	SLC2A9_6	GAGGCTGATCTCAAATTCCT	-189	45
SLC2A9	SLC2A9_7	CTTTTTCCAGTTCATCAAAA	-278	30
SLC2A9	SLC2A9_8	TGAACTGGAAAAAGAGCTTG	-298	40
SLC2A9	SLC2A9_9	GGGGGAAAATATTACTGGCA	-317	45
SLC2A9	SLC2A9_10	TTTAGAAACCAGCTTTACCT	-362	35
SLC2A8	SLC2A8_1	TGAGGGTAGAGGCGGGGCGA	-365	70
SLC2A8	SLC2A8_2	TCAACCAATGAGGGTAGAGG	-357	50
SLC2A8	SLC2A8_3	GGAGGGAGGAGTTTTTTTTC	-314	45
SLC2A8	SLC2A8_4	CATTGGCCAGCTCAGTTCTG	-275	55
SLC2A8	SLC2A8_5	TGGGTGGTTGTTCTCCCAGA	-210	55
SLC2A8	SLC2A8_6	GAACCGCCCCTAGGGCGGAG	-172	75
SLC2A8	SLC2A8_7	GGACCGCTCCGCCCTAGGGG	-164	80
SLC2A8	SLC2A8_8	GCGGGGCTAGCGAATCAGCT	-88	65
SLC2A8	SLC2A8_9	GAGCAGCCAATAGGAACGCA	-66	55
SLC2A8	SLC2A8_10	CAATGGGCGGCGGGGGGTGG	-10	80
SLC2A7	SLC2A7_1	AGAAAAAGCATCCTAGATCC	-57	40
SLC2A7	SLC2A7_2	TGAGGCTGTGACCTGGATCT	-57	55
SLC2A7	SLC2A7_3	TCTGAAAGTCCTCATTTCTG	-98	40
SLC2A7	SLC2A7_4	AAAGCTCCCTAGTTGCACCA	-139	50
SLC2A7	SLC2A7_5	TCTCTCTCCTTGGTGCAACT	-143	50
SLC2A7	SLC2A7_6	ACTAGGGAGCTTTCGGCTTG	-160	55
SLC2A7	SLC2A7_7	CCCCAGGAGCAAATTCTCCT	-245	55
SLC2A7	SLC2A7_8	GGACCCTGCTGACTTTCCCC	-261	65
SLC2A7	SLC2A7_9	AGCAGGGTCCAGAGAGCAAA	-285	55
SLC2A7	SLC2A7_10	GTTTCTCCCCTGGGCCTACC	-306	65
SLC2A6	SLC2A6_1	GGGAGGGCTAGAGCGTAAGG	-385	65
SLC2A6	SLC2A6_2	CTCCCGCGGGGTGGAAACCG	-311	75
SLC2A6	SLC2A6_3	ACGCCTGCAAGAGCCGGGCC	-253	75
SLC2A6	SLC2A6_4	GGGCCCCGGACGATCCAGCA	-206	75
SLC2A6	SLC2A6_5	ACAGGATGGGGGTCCCAGGG	-180	70
SLC2A6	SLC2A6_6	GGGACCCCCATCCTGTCTTG	-173	65
SLC2A6	SLC2A6_7	TCTTGGGGCGTGACCTTCGG	-158	65
SLC2A6	SLC2A6_8	GGACCCGGCTTCCCCGGGCG	-120	85
SLC2A6	SLC2A6_9	CCGAGCATCAGGACAGCCTG	-93	65
SLC2A6	SLC2A6_10	CCGCAGGCTGTCCTGATGCT	-93	65
SLC2A4	SLC2A4_1	TAGCAGCCCCGGGTTACTTT	-390	55
SLC2A4	SLC2A4_2	GCCGGCTCGCGAGCCGTCTC	-342	80
SLC2A4	SLC2A4_3	CGGGCCAGGTGTACTTGCCC	-316	70
SLC2A4	SLC2A4_4	ACTCTGCGGGTCTGGACAGT	-277	60
SLC2A4	SLC2A4_5	TGGGCGGAGTCCTAACACGT	-209	60
SLC2A4	SLC2A4_6	TGGGCGGGGCCTTTTGTTCC	-186	65
SLC2A4	SLC2A4_7	ACTTCCCAGTCGGAGGCTGG	-148	65
SLC2A4	SLC2A4_8	TGAGGCCACGCCCCTCCGCG	-111	80
SLC2A4	SLC2A4_9	TGTCTCGCCAGCCACGCGGA	-111	70
SLC2A4	SLC2A4_10	GTTGGTGGGGCGGGCCAATG	-93	70
SLC2A3	SLC2A3_1	CCACTTGACTTCGTTTTGTA	-70	40
SLC2A3	SLC2A3_2	TTTATGCTCTCGCATCTGCT	-120	45
SLC2A3	SLC2A3_3	AAAATACTACCAGAAAAGCC	-163	35
SLC2A3	SLC2A3_4	CTCTAGCTGCTATTAGAAGA	-215	40
SLC2A3	SLC2A3_5	CCTTCCACTCTCTCCACCCT	-270	60
SLC2A3	SLC2A3_6	CCCAGGGTGGAGAGAGTGGA	-281	65
SLC2A3	SLC2A3_7	GTGGTTTTAAGAGAGGGGGG	-306	55
SLC2A3	SLC2A3_8	TGGTTTTAAGAGAGGGGGGA	-307	50
SLC2A3	SLC2A3_9	GGGCGTTATTGTCTGTGGGG	-331	60
SLC2A3	SLC2A3_10	GCGTTATTGTCTGTGGGGCG	-333	60
SLC2A2	SLC2A2_1	TCCACAGATAATTAGTGCTG	-12	40
SLC2A2	SLC2A2_2	TGAGCTGCCGTGCTGTGCTG	-61	65
SLC2A2	SLC2A2_3	ATGTGGCAGTAATTGGGAGC	-129	50
SLC2A2	SLC2A2_4	AAAATGGGAGCAGGTCCCTT	-196	50
SLC2A2	SLC2A2_5	CTAGGAAAGAAAATGGGAGC	-205	45
SLC2A2	SLC2A2_6	TTTCTTTCCTAGTGGAACAA	-227	35
SLC2A2	SLC2A2_7	CAGCGGCAGCTGAATATTGA	-286	50
SLC2A2	SLC2A2_8	AGCAAGGAGAGGGAGGAGTT	-343	55
SLC2A2	SLC2A2_9	GAGGAGGAGCAAGGAGAGGG	-350	65
SLC2A2	SLC2A2_10	TCCTCCTGCAATGCATAACT	-379	45
SLC2A1	SLC2A1_1	AGGAGGTGATTTTAAAGCCC	-47	45
SLC2A1	SLC2A1_2	ATGCATACCCATCTCAAACC	-54	45
SLC2A1	SLC2A1_3	GCCCGGCCGGTGCAAAAGCA	-102	70
SLC2A1	SLC2A1_4	GCCGGTGCAAAAGCAAGGCT	-107	60
SLC2A1	SLC2A1_5	CTCACAAACGGGAATGTGGG	-130	55
SLC2A1	SLC2A1_6	ACTCCAGGAGGTCTTGCCCA	-168	60
SLC2A1	SLC2A1_7	TTATTTGTTAGAGAGACTCC	-183	35
SLC2A1	SLC2A1_8	CTGGGTGACTTCGGTGCACT	-303	60
SLC2A1	SLC2A1_9	GGGATGCGCGGAGTAGCGGG	-355	75
SLC2A1	SLC2A1_10	ATCCCAGCTTGCCTTACAGC	-384	55
SLC9B1	SLC9B1_1	GCAAATACATCGTCTCCCTG	-26	50
SLC9B1	SLC9B1_2	AGTTTAAGCTCAGGCCGTCT	-93	50
SLC9B1	SLC9B1_3	AGCACGGTCTCTCCCCAAGA	-96	60
SLC9B1	SLC9B1_4	GCACTTTAAGCTGACTTTAG	-141	40
SLC9B1	SLC9B1_5	CAGTCCCGAGCACTGCTTTT	-205	55
SLC9B1	SLC9B1_6	AGTGATGTCAACTCTGTCCC	-239	50
SLC9B1	SLC9B1_7	TCATCGGGTTGTAGAAATCC	-246	45
SLC9B1	SLC9B1_8	GCGAGGGTTCTGGGGTTTCT	-332	60
SLC9B1	SLC9B1_9	GGCGAGGGTTCTGGGGTTTC	-333	65
SLC9B1	SLC9B1_10	CCCAGAACCCTCGCCTCTGC	-352	70
SLC9B2	SLC9B2_1	ATGGAAATGAACATCAAACT	-11	30
SLC9B2	SLC9B2_2	TAAAATAGTGTATTGAGCAC	-63	30
SLC9B2	SLC9B2_3	TTGAGCACCGGTATGTGCTC	-75	55
SLC9B2	SLC9B2_4	AGAATTCACAGTCCAAAACT	-105	35
SLC9B2	SLC9B2_5	TGCTGCCTTGCTCCTAGTTT	-106	50
SLC9B2	SLC9B2_6	AGTGTGATGATATATAACAG	-155	30
SLC9B2	SLC9B2_7	CAAAGCGCTGTCAAAATACA	-184	40
SLC9B2	SLC9B2_8	GAAGCATTCCACAAACTCAC	-205	45
SLC9B2	SLC9B2_9	TCAGCAAGAAGTCAAGTTGA	-262	40
SLC9B2	SLC9B2_10	AAGGACAGCAGTACAAAATG	-287	40
SLC29A4	SLC29A4_1	TAAATCCCCAAGGCCGGTGC	-388	60
SLC29A4	SLC29A4_2	CCCCAAGGCCGGTGCTGGGC	-383	80
SLC29A4	SLC29A4_3	GCAGGCCGGCGCTGTCGTCA	-365	75
SLC29A4	SLC29A4_4	GGCTGCCAGCCTTCCTTCCC	-338	70
SLC29A4	SLC29A4_5	AGACCAAGCCCTTCCCGGGA	-336	65
SLC29A4	SLC29A4_6	CCCGGGAAGGGCTTGGTCTC	-321	70
SLC29A4	SLC29A4_7	CCTCCCGCCCCTCTGCTCCT	-282	75
SLC29A4	SLC29A4_8	CCCAGGAGCAGAGGGGCGGG	-271	80
SLC29A4	SLC29A4_9	GGCGGGAGGGGAAAGGAGAC	-257	70
SLC29A4	SLC29A4_10	TGCGGGTCTGTCCAGCCTCG	-232	70
SLC29A3	SLC29A3_1	GCAGCCGGTAAGGGTAGAAG	-387	60
SLC29A3	SLC29A3_2	TAGAAGCGGCCTTTGGAGAG	-373	55
SLC29A3	SLC29A3_3	GTGCAGGTTATAGTAGCTAA	-302	40
SLC29A3	SLC29A3_4	AGGGGAGGTCTGAGACAGTG	-282	60
SLC29A3	SLC29A3_5	GCACTGCCCATGCTTGCGAT	-216	60
SLC29A3	SLC29A3_6	CCTGCGTGCGCCCATTTTAT	-165	55
SLC29A3	SLC29A3_7	TCACTTTTTCTCCTATAAAA	-165	25
SLC29A3	SLC29A3_8	GCCCCAGCTCAGCGCCAGAA	-132	70
SLC29A3	SLC29A3_9	TTTTTTCCTTTGTCTTCTGC	-106	35
SLC29A3	SLC29A3_10	CGGCGGCGTGCTGCCGCGAG	-51	85
SLC29A2	SLC29A2_1	GCAACCTCCCCCTCCCAGGC	-84	75
SLC29A2	SLC29A2_2	CGCTTGAACCTGCCTGGGAG	-87	65
SLC29A2	SLC29A2_3	AAAAAAACTAGTTTGTGTTT	-177	20
SLC29A2	SLC29A2_4	TCTGCAATCCCCGGGCGTAT	-212	60
SLC29A2	SLC29A2_5	TCCAGCGTCCCCGATACGCC	-213	70
SLC29A2	SLC29A2_6	TGTGGGTTCTCTGCAATCCC	-221	55
SLC29A2	SLC29A2_7	TATTCGTAGATTATGAGAGT	-257	30
SLC29A2	SLC29A2_8	AAGTAATGCTGTTTTTTTCC	-345	30
SLC29A2	SLC29A2_9	GTTTTTTTCCAGGCACTCCC	-355	50
SLC29A2	SLC29A2_10	GCTTCGCCGCGCTGGGTCCC	-362	80
SLC29A1	SLC29A1_1	AGGCAATAATCCTCTCTCTC	-364	45
SLC29A1	SLC29A1_2	ACGAGGACAGTGAGGAGTAC	-313	55
SLC29A1	SLC29A1_3	TTCCCAACCAAGCCTTCTGA	-269	50
SLC29A1	SLC29A1_4	CACCCGTCAGAAGGCTTGGT	-261	60
SLC29A1	SLC29A1_5	GCAGAAAGCCCCGCAGGGCT	-216	70
SLC29A1	SLC29A1_6	AACCGATGGGGTAGTGAGCA	-179	55
SLC29A1	SLC29A1_7	CTACCCCATCGGTTTCCTTC	-159	55
SLC29A1	SLC29A1_8	GGGAGGCGACCCAGGGGGAG	-100	80
SLC29A1	SLC29A1_9	AGAAGGGGGTCCGAGCCCTT	-72	65
SLC29A1	SLC29A1_10	CCTTTGGGCACCCGAGGCTC	-41	70
SLC11A2	SLC11A2_1	GAATTTCTCAATCTGGGAGG	-9	45
SLC11A2	SLC11A2_2	CTCCCAGATTGAGAAATTCT	-24	40
SLC11A2	SLC11A2_3	CTGATGGAAAAGAAAAAGAA	-76	30
SLC11A2	SLC11A2_4	CACCAAGTCCGGAGTTTGCG	-111	60
SLC11A2	SLC11A2_5	TCGTGGATCACTGATTGACC	-147	50
SLC11A2	SLC11A2_6	CTGCCTGCTCTATTATCCCT	-184	50
SLC11A2	SLC11A2_7	CAGTGCTGCACGTACCTATA	-256	50
SLC11A2	SLC11A2_8	ACTGTCAGGCTTGGGGTTAA	-292	50
SLC11A2	SLC11A2_9	GGTTTCACCTCACGTCTCAG	-313	55
SLC11A2	SLC11A2_10	ACTCCAAGAGGAGCAGAGAA	-376	50
SLC11A1	SLC11A1_1	AACCAAAAAAAAAAAGGGTG	-396	30
SLC11A1	SLC11A1_2	GAAGATGGGGCACTGGGATC	-308	60
SLC11A1	SLC11A1_3	CAGGACGTCCCCAGAAGATG	-295	60
SLC11A1	SLC11A1_4	CCCATCTTCTGGGGACGTCC	-283	65
SLC11A1	SLC11A1_5	CCTTCCTCTGTGGCCCTCAA	-226	60
SLC11A1	SLC11A1_6	CTTCCTCTGTGGCCCTCAAA	-225	55
SLC11A1	SLC11A1_7	AGACTCGCATTAGGCCAACG	-178	55
SLC11A1	SLC11A1_8	ACGTACACACACACAGAGTC	-130	50
SLC11A1	SLC11A1_9	CAGAGGGGGGTGTGGTCATG	-66	65
SLC11A1	SLC11A1_10	ATCTGAAATCAGAGCTAACT	-12	35
SLC46A2	SLC46A2_1	CACACCCCAATACTTATCCT	-32	45
SLC46A2	SLC46A2_2	CAGGAAGGCAGGTTTGCGCG	-65	65
SLC46A2	SLC46A2_3	AACGCTCCCTGAGCCAGTCC	-116	65
SLC46A2	SLC46A2_4	GGACCCCCCACCACCGGGGC	-145	85
SLC46A2	SLC46A2_5	CCAGCCCCTGCCCCGGTGGT	-150	80
SLC46A2	SLC46A2_6	TCTGCGGACCCCCCACCACC	-150	75
SLC46A2	SLC46A2_7	GGCACGCACGCCTGGCTGTG	-201	75
SLC46A2	SLC46A2_8	CCAGCACCCCCGGGGCCGAC	-257	85
SLC46A2	SLC46A2_9	GCCCCGGGGGTGCTGGCGCC	-275	90
SLC46A2	SLC46A2_10	GGCGACAGTCCAGGGAAGCC	-316	70
SLC46A3	SLC46A3_1	AGGGGAATGGGCGCAGGTGG	-25	70
SLC46A3	SLC46A3_2	CCGGTCGGCCCGCAGAAGAG	-43	75
SLC46A3	SLC46A3_3	GCCGACCGGGATCCTGCTGG	-68	75
SLC46A3	SLC46A3_4	GAAACACATAAAACAACAGT	-104	30
SLC46A3	SLC46A3_5	GAGTGGCTGCTCGGTCGCGC	-226	75
SLC46A3	SLC46A3_6	GATCGTGCACCCACCCTCGG	-250	70
SLC46A3	SLC46A3_7	GATCCACTAGCCACTCTCCA	-280	55
SLC46A3	SLC46A3_8	CCCAGCGGTCGGTGCCCCAG	-319	80
SLC46A3	SLC46A3_9	CCGCTGGGGCACCGACCGCT	-330	80
SLC46A3	SLC46A3_10	CTGCGATTGGGCCCAGCGGT	-330	70
SLC46A1	SLC46A1_1	CCCGTTAGTTTCTAGAATGG	-33	45
SLC46A1	SLC46A1_2	GGGGACTCCGGGACCACAAC	-84	70
SLC46A1	SLC46A1_3	GAGTCCCCCAGCACAGTGCC	-110	70
SLC46A1	SLC46A1_4	GAGCTGAATGAATGAAAGAT	-156	35
SLC46A1	SLC46A1_5	GAGGAGGTCAGACCCTGTCT	-217	60
SLC46A1	SLC46A1_6	TGTGAACCTATGCTCCTGGG	-288	55
SLC46A1	SLC46A1_7	GGGAGGGCCTGGGAGGTCCT	-312	75
SLC46A1	SLC46A1_8	AGTTCCCTTAGAGAAGATGG	-332	45
SLC46A1	SLC46A1_9	TTCTGGGGTCAGGCAGGGCC	-361	70
SLC46A1	SLC46A1_10	CTGCCCTAGGATCTTTTCCT	-397	50
SLC35C2	SLC35C2_1	TCTGGGAGCTCAGGCCAGCT	-17	65
SLC35C2	SLC35C2_2	CACGAAGATAAGTATCTCAT	-48	35
SLC35C2	SLC35C2_3	AGTCTAATGCTGGGCAACCA	-78	50
SLC35C2	SLC35C2_4	CAGAACACTAGCAGGCACCG	-180	60
SLC35C2	SLC35C2_5	AGCAAGCCCCTGATTGAGCG	-209	60
SLC35C2	SLC35C2_6	GGTCGGGTTCTGAGGTGGTC	-303	65
SLC35C2	SLC35C2_7	TCTGTTGTGGTCGGGTTCTG	-311	55
SLC35C2	SLC35C2_8	GGGGCGGGGCAGCACGGGGG	-338	90
SLC35C2	SLC35C2_9	CGGGGCGAAAAGGCGGGGCG	-352	80
SLC35C2	SLC35C2_10	TGGGCGGAGCCGGGGCGAAA	-362	75
SLC35C1	SLC35C1_1	AATTAGTGCCATTTAATTAA	-319	20
SLC35C1	SLC35C1_2	GCCCAGAACTCTAGGTGGTA	-259	55
SLC35C1	SLC35C1_3	GAGTTCTGGGCAAGAAGGTT	-236	50
SLC35C1	SLC35C1_4	TTATCTTCATGGTAAAACTA	-203	25
SLC35C1	SLC35C1_5	GAAAGTGGCCTGCCCAACGC	-155	65
SLC35C1	SLC35C1_6	AGGCAGCCGGGGAGACCAGG	-114	75
SLC35C1	SLC35C1_7	CCCCTTCCAGGGCCGGGGCC	-62	85
SLC35C1	SLC35C1_8	TCCCAGGCCCCGGCCCTGGA	-53	80
SLC35C1	SLC35C1_9	GAGGGTTCCCCGCCCCTTCC	-50	75
SLC35C1	SLC35C1_10	TCTTCCAGCTGGCAGTGAGG	-28	60
SLC22A18	SLC22A18_1	CGGGCAGGATTCAAGCTGGA	-378	60
SLC22A18	SLC22A18_2	GGCAGGATTCAAGCTGGAGG	-376	60
SLC22A18	SLC22A18_3	GGCGGGCGAAGCCGGGCACG	-349	85
SLC22A18	SLC22A18_4	GGGGCGGGTCCTTCGAGGGG	-303	80
SLC22A18	SLC22A18_5	AACCGTGGCACGGGCGCTCC	-253	75
SLC22A18	SLC22A18_6	CTGGCGATTGCAAAGCGCGA	-228	60
SLC22A18	SLC22A18_7	TTCGGGAGATGACTTGCAAC	-178	50
SLC22A18	SLC22A18_8	GGGCCGGGGCTCATCCCGGA	-149	80
SLC22A18	SLC22A18_9	CTTGGGCACGGGTGCCGGTG	-96	75
SLC22A18	SLC22A18_10	TGCCTTTGCAGGGGCGGGCT	-78	70
SLC22A16	SLC22A16_1	CAAGGGCTAGGCTCGGTCCG	-54	70
SLC22A16	SLC22A16_2	GGGAATGCAAGGGCTAGGCT	-61	60
SLC22A16	SLC22A16_3	TCTCAGCGACAACTTTTCCC	-108	50
SLC22A16	SLC22A16_4	AGACATGGTGCCAAGAGCCA	-164	55
SLC22A16	SLC22A16_5	GGGTGGGAGAGCGGCGGCGC	-200	85
SLC22A16	SLC22A16_6	TGGGAGAGCGGCGGCGCTGG	-203	80
SLC22A16	SLC22A16_7	CGCCGGGACCACAGCGCGCC	-249	85
SLC22A16	SLC22A16_8	GAAGATACTTGGGGGGACCG	-301	60
SLC22A16	SLC22A16_9	ACCGAGGGGCCAAGCGACGG	-317	75
SLC22A16	SLC22A16_10	CCCGAGCACTGGGACGCGCG	-368	80
SLC22A17	SLC22A17_1	TGTCTGTCTCCCTGGAGTAA	-49	50
SLC22A17	SLC22A17_2	AGACTTTAAGGATAACAGGG	-80	40
SLC22A17	SLC22A17_3	GTGCAAGTCCTGGAACGTAG	-115	55
SLC22A17	SLC22A17_4	TGGCAAATGATTGGAAGCAG	-191	45
SLC22A17	SLC22A17_5	TAAAAAAGAAAAAAAGCTGA	-238	20
SLC22A17	SLC22A17_6	GGCTCTGTCGTCTCTTTCCT	-278	55
SLC22A17	SLC22A17_7	GGGCCCAGGGGAGGGAGGGA	-303	80
SLC22A17	SLC22A17_8	GGGGGCCAGGGCCCAGGGGA	-311	85
SLC22A17	SLC22A17_9	CAGAGAGAGGAAGGGGGGCC	-324	70
SLC22A17	SLC22A17_10	CTCTTCGTCAGAGAGAGGAA	-332	50
SLC22A14	SLC22A14_1	GGGGGAGATGGGTCAGACCC	-373	70
SLC22A14	SLC22A14_2	CAGCCTTGGTCAGAGCTGCC	-366	65
SLC22A14	SLC22A14_3	CTGACCAAGGCTGGTTGGCA	-345	60
SLC22A14	SLC22A14_4	GGCCAAGCCATTTCCAGCTG	-283	60
SLC22A14	SLC22A14_5	TTCCAGCTGTGGGCTCAGGA	-272	60
SLC22A14	SLC22A14_6	CAGGCTGTTTCCTCCACACG	-191	60
SLC22A14	SLC22A14_7	AAACAGCCTGCACAAAGACA	-167	45
SLC22A14	SLC22A14_8	GGCTGTAGCCTCCAGGGGCA	-121	70
SLC22A14	SLC22A14_9	TTCCTGACCTGCCTTGCCCC	-121	65
SLC22A14	SLC22A14_10	AGGGTCAGCATTCTACTCCA	-90	50
SLC22A15	SLC22A15_1	ACAGGGGACCCGCAGCTGGC	-346	75
SLC22A15	SLC22A15_2	ACCCAGGGCTCTGCCTACAG	-330	65
SLC22A15	SLC22A15_3	CCCTGGGTCACACGCGGACG	-304	75
SLC22A15	SLC22A15_4	GTGTACGTTTTGTTTTGAGA	-220	35
SLC22A15	SLC22A15_5	CTTCCTGTTTAAAAAAAAAA	-190	20
SLC22A15	SLC22A15_6	GCTACGCGGGGCGAGGGGCG	-119	85
SLC22A15	SLC22A15_7	AGCCGGGCTACGCGGGGCGA	-113	80
SLC22A15	SLC22A15_8	CTCGAGAGGTGGACGCCGGG	-76	75
SLC22A15	SLC22A15_9	CCGGGGCGGGGCGCCTGCGC	-37	95
SLC22A15	SLC22A15_10	GCGGCGGGGCCGGGGCGGGC	-13	100
SLC22A12	SLC22A12_1	GAATTAGCTATCGAGACCAA	-358	40
SLC22A12	SLC22A12_2	CAAGGGGGTTCTCTTGGCCT	-341	60
SLC22A12	SLC22A12_3	TGTGTGCTGATGCAGGGTGT	-312	55
SLC22A12	SLC22A12_4	CACCACTAGCTGTTGTTGAC	-249	50
SLC22A12	SLC22A12_5	TTAAGCAGGATTTGACCCAA	-212	40
SLC22A12	SLC22A12_6	GCAGTGCGTGGTGGGTCCAG	-186	70
SLC22A12	SLC22A12_7	GAGGCAGAAAGACAAGGGCA	-155	55
SLC22A12	SLC22A12_8	AGCTGTGGAGTGGGGGAGGT	-130	65
SLC22A12	SLC22A12_9	CCCTGCCTCCCAAATCCACC	-77	65
SLC22A12	SLC22A12_10	GAGGCGTGAACCAAGACGCT	-38	60
SLC22A13	SLC22A13_1	ATAGTCCACATGGATGAAGT	-153	40
SLC22A13	SLC22A13_2	CCCTAGGTGTGACTTGGGAA	-113	55
SLC22A13	SLC22A13_3	CCCCTAGGTGTGACTTGGGA	-112	60
SLC22A13	SLC22A13_4	ACCCTTCCCAAGTCACACCT	-103	55
SLC22A13	SLC22A13_5	CCCTTCCCAAGTCACACCTA	-102	55
SLC22A13	SLC22A13_6	CTTCCCAAGTCACACCTAGG	-100	55
SLC22A13	SLC22A13_7	GGGGGCTGAGGAGTGACAGG	-82	70
SLC22A13	SLC22A13_8	GAGGAGTGACAGGTGGAGCA	-75	60
SLC22A13	SLC22A13_9	GTGACAGGTGGAGCAGGGCA	-70	65
SLC22A13	SLC22A13_10	GAACTTGCTCCTCTGGGCAG	-31	60
SLC22A11	SLC22A11_1	GAAAGAAAAGAGCACAGACT	-383	40
SLC22A11	SLC22A11_2	GGTGGGCGTGGGAGAGGACG	-346	75
SLC22A11	SLC22A11_3	GAGATGGTGCTGGTGGGCGT	-335	65
SLC22A11	SLC22A11_4	CCTAGCTGGGGAGATGGTGC	-325	65
SLC22A11	SLC22A11_5	ACCATCTCCCCAGCTAGGGA	-309	60
SLC22A11	SLC22A11_6	CAAGGCTCTGAAGCCAGATG	-284	55
SLC22A11	SLC22A11_7	TCCCTCCTGACAACTGTTCA	-266	50
SLC22A11	SLC22A11_8	TTTAAAGGGCCTCGCGTAGA	-206	50
SLC22A11	SLC22A11_9	AATGAGATCAGCTGGCCAGC	-168	55
SLC22A11	SLC22A11_10	CGTGGGCTTCTGAGTGAGGA	-120	60
SLC23A1	SLC23A1_1	GGAACAGGTGAAGGATGGAG	-6	55
SLC23A1	SLC23A1_2	CGGATGGTGGGGCTTCAGGC	-33	70
SLC23A1	SLC23A1_3	AGACACCAGGAGGAAAGTCA	-93	50
SLC23A1	SLC23A1_4	CCCACTAAGCTTTCAGGACA	-125	50
SLC23A1	SLC23A1_5	AGAAACACAGGTCCACGTCA	-152	50
SLC23A1	SLC23A1_6	TAGAGAGGCTGCATCAGCTC	-196	55
SLC23A1	SLC23A1_7	CACAACACGCATAGAGAACA	-256	45
SLC23A1	SLC23A1_8	CTATGCGTGTTGTGTGGTTT	-276	45
SLC23A1	SLC23A1_9	TCTCCTCCCAGAACTCCCCA	-346	60
SLC23A1	SLC23A1_10	GAAGTTGGAGAGAAAAGTGC	-378	45
SLC23A3	SLC23A3_1	TGAAACTTGTGGGCTCAGTA	-60	45
SLC23A3	SLC23A3_2	TTGAAGTAGTCCAGGGGCCT	-96	55
SLC23A3	SLC23A3_3	TCTGAAAGGGGTGAGGACTG	-120	55
SLC23A3	SLC23A3_4	GAGCTCTTCAAAATAATATG	-181	30
SLC23A3	SLC23A3_5	AAAGTAGGATAGGAGGGGTG	-211	50
SLC23A3	SLC23A3_6	ACTTTCTACAGCCTGGTCTA	-240	45
SLC23A3	SLC23A3_7	AGATTTCCTGCCCCTAGACC	-240	55
SLC23A3	SLC23A3_8	AAATCTGGAAGAAGATTCTC	-268	35
SLC23A3	SLC23A3_9	ATCTGGAAGAAGATTCTCGG	-270	45
SLC23A3	SLC23A3_10	GAACTCAGCTCCCCAGTTAA	-302	50
SLC23A2	SLC23A2_1	CCAGGCTGGGCTTAGACTCC	-12	65
SLC23A2	SLC23A2_2	GGTATAGAAATGAGACTTTT	-91	30
SLC23A2	SLC23A2_3	ACACAGAAGGCTCCAGTGCC	-113	60
SLC23A2	SLC23A2_4	TGTAACCTATGTTTTCCACT	-153	35
SLC23A2	SLC23A2_5	TTTCCACTTGGCTTATCTGA	-165	40
SLC23A2	SLC23A2_6	CATTATTTCTGGGTCTGACT	-243	40
SLC23A2	SLC23A2_7	CCACTTTCACCCACGTGAGC	-315	60
SLC23A2	SLC23A2_8	TGTTCTGTCTGGACCCACAG	-338	55
SLC23A2	SLC23A2_9	TCCAGACAGAACAAAAAGGC	-359	45
SLC23A2	SLC23A2_10	AATGGCCCTGCTCCAGAAGA	-388	55
SLC4A11	SLC4A11_1	GCGTACTTAAAGCGGACGCG	-15	60
SLC4A11	SLC4A11_2	ACGTTTTCCCAGAAGCTCCC	-96	55
SLC4A11	SLC4A11_3	ACCCAGCGTCGCGAGTTTAG	-118	60
SLC4A11	SLC4A11_4	GACGCTGGGTCTGCTGGGTC	-142	70
SLC4A11	SLC4A11_5	GGAGCCGGGTCTACTCGGTT	-181	65
SLC4A11	SLC4A11_6	GAGGCTGCTCCAGCCGGGCT	-221	75
SLC4A11	SLC4A11_7	GAGGGCGCGGGGCGGGCGGC	-263	95
SLC4A11	SLC4A11_8	CAGCTCTGCCTACCGCGCCC	-300	75
SLC4A11	SLC4A11_9	TAGGACCCAGGCGCGGCGTG	-342	75
SLC4A11	SLC4A11_10	GGACCCCAAACTCGGCGACT	-384	65
SLC4A10	SLC4A10_1	TCGGCGGCGCCGGGCGGCAG	-366	90
SLC4A10	SLC4A10_2	CTTGGGCTTGGCGTCCTCGG	-350	70
SLC4A10	SLC4A10_3	TCGATGGACTTGATCGAGGA	-297	50
SLC4A10	SLC4A10_4	GGATTTACGAGCAGGCCAAG	-249	55
SLC4A10	SLC4A10_5	CAAGCGGAGGCGGATCTCGC	-233	70
SLC4A10	SLC4A10_6	AGAGCGAGGTGCTGGCCCAG	-174	70
SLC4A10	SLC4A10_7	CGCGGCGGGGCCGGGCGGGC	-93	100
SLC4A10	SLC4A10_8	CTGGGGGTCCGGGCCGCGGC	-79	90
SLC4A10	SLC4A10_9	AGCTGTGAGGGGCTGGCTGG	-63	70
SLC4A10	SLC4A10_10	GAGCTGGGGAAGAGCTGTGA	-51	60
SLC5A1	SLC5A1_1	TGGGGGCTGCAGGCTGTGGA	-388	70
SLC5A1	SLC5A1_2	AGTCAGGAATGTGGGTGGGT	-363	55
SLC5A1	SLC5A1_3	CCAAGAGATTAGGATTGTGC	-325	45
SLC5A1	SLC5A1_4	TGGCTTGTCCGCTTGTAAAA	-219	45
SLC5A1	SLC5A1_5	GAAGGCATGGGACTAGTCCA	-177	55
SLC5A1	SLC5A1_6	ACCTGGGGCTAGGAGCCTAG	-143	65
SLC5A1	SLC5A1_7	ATTGAGGGAACAGGCCACCT	-127	55
SLC5A1	SLC5A1_8	TGCCCTTGCCAGAGCTGGAG	-100	65
SLC5A1	SLC5A1_9	TCTGGCAAGGGCAGGTGTGG	-79	65
SLC5A1	SLC5A1_10	GCCAGGGGGTGGTGCCCGCC	-26	85
SLC5A2	SLC5A2_1	CAAAAAGCAAAAATCTGGGC	-382	40
SLC5A2	SLC5A2_2	TTTCTGATTTCCTCTAGATT	-335	30
SLC5A2	SLC5A2_3	TAGATTTGGTTTGGAGAAGC	-321	40
SLC5A2	SLC5A2_4	AATTGGGGCATGACCAGGAT	-282	50
SLC5A2	SLC5A2_5	AGAGCTTGTACTAAGAGCTA	-247	40
SLC5A2	SLC5A2_6	TTTTCAAATCCAAGTCTGAC	-210	35
SLC5A2	SLC5A2_7	CAGGGGTGCTAGCTTAGCTA	-152	55
SLC5A2	SLC5A2_8	TAAAAGAGTGATTTTGAGCC	-108	35
SLC5A2	SLC5A2_9	GAGGGCGGATGCTAAGGCCC	-74	70
SLC5A2	SLC5A2_10	AAGGCTGGTCTTGGGGAGCT	-36	60
SLC5A3	SLC5A3_1	CCATGCCTTCCTTCTCCTCC	-345	60
SLC5A3	SLC5A3_2	CCGGGAGGAGAAGGAAGGCA	-334	65
SLC5A3	SLC5A3_3	CATGGCAGGAGGCGGGGTAG	-277	70
SLC5A3	SLC5A3_4	GGGGCAGGCAGGGTCGCGAG	-258	80
SLC5A3	SLC5A3_5	CCGCCCCTAGCCGCGGCCGG	-193	90
SLC5A3	SLC5A3_6	GCTGGGCTGGGGTCGGGGCG	-170	85
SLC5A3	SLC5A3_7	GGCTGGGGTCGGGGCGGGGG	-166	90
SLC5A3	SLC5A3_8	GGGGGCGTGGCGGCCGCCCG	-120	95
SLC5A3	SLC5A3_9	CGGCCGCCCGCGGGCGGAGA	-110	90
SLC5A3	SLC5A3_10	GCGGCGGCAAGGCGCGCGGG	-81	90
SLC5A4	SLC5A4_1	TGCATTCGGTCCCTCCTGGC	-46	65
SLC5A4	SLC5A4_2	GGTACCAGAAACCAGCCAGG	-46	60
SLC5A4	SLC5A4_3	GAAATGAAGACAGACAAGGA	-87	40
SLC5A4	SLC5A4_4	TCTCAAATCCCCCCTCCACC	-121	60
SLC5A4	SLC5A4_5	AAGAGATTTGCCCAGGTGGA	-121	50
SLC5A4	SLC5A4_6	CGTTCTCTGAGTGCAAAGAC	-151	50
SLC5A4	SLC5A4_7	AGAAATGAGGGGAGAATTTG	-186	40
SLC5A4	SLC5A4_8	CTAGGTAGAGTGTGAGAATG	-220	45
SLC5A4	SLC5A4_9	AGGCTAGCACTCACTGGTGG	-252	60
SLC5A4	SLC5A4_10	GTTTAAAGGTCTCCATATCC	-303	40
SLC5A5	SLC5A5_1	ACGGCTTTGAGTGCTGAAGC	-337	55
SLC5A5	SLC5A5_2	GTTGACAGGTGGGGAAATTG	-289	50
SLC5A5	SLC5A5_3	ACAGTGACAGCTGTGATCAG	-250	50
SLC5A5	SLC5A5_4	CACAGTGCATGGGGATGGGT	-225	60
SLC5A5	SLC5A5_5	CATGGGGATGGAGGGGCATT	-200	60
SLC5A5	SLC5A5_6	GCCAGGACAGGCTATCTGGG	-160	65
SLC5A5	SLC5A5_7	CAGGCCAGGACAGGCTATCT	-157	60
SLC5A5	SLC5A5_8	GTCCAGGGCTGAAAGGGTGC	-114	65
SLC5A5	SLC5A5_9	CTCCAGACCTAGGGGCGGGC	-101	75
SLC5A5	SLC5A5_10	AGGCGGAGTCGCGGTGACCC	-69	75
SLC5A6	SLC5A6_1	AAAGCAGCCAGGCTAAGGAA	-20	50
SLC5A6	SLC5A6_2	TGGCCTGTATCCAGCATCTA	-40	50
SLC5A6	SLC5A6_3	GTCTTCCCCTCACCCCAAGA	-65	60
SLC5A6	SLC5A6_4	CCGTTGCTGCCTGAATCAGA	-80	55
SLC5A6	SLC5A6_5	TCGTGTCGTTTTACAATAAA	-131	30
SLC5A6	SLC5A6_6	TTTGCACGCTCCCTGGACAT	-169	55
SLC5A6	SLC5A6_7	CAGATATGCACCCAATGTCC	-169	50
SLC5A6	SLC5A6_8	TTGCACGCTCCCTGGACATT	-170	55
SLC5A6	SLC5A6_9	GGAATTCTGGAAACGTGTAC	-266	45
SLC5A6	SLC5A6_10	CGAGCCGTTTATCCATTTAT	-301	40
SLC5A7	SLC5A7_1	ATATTTTCAGAAGCAGCAGC	-365	40
SLC5A7	SLC5A7_2	GAACTTCTCATCCCTCTGGT	-311	50
SLC5A7	SLC5A7_3	ATTCCCAGCTTCCAACCAGA	-311	50
SLC5A7	SLC5A7_4	TCCTCCTCCAGAAAACTGGG	-263	55
SLC5A7	SLC5A7_5	GAGTAGCAGGTACTTGTCTC	-224	50
SLC5A7	SLC5A7_6	GGATACCATGGCTGGCAGCG	-197	65
SLC5A7	SLC5A7_7	AAGGAGCTGGGGGGCAGGCT	-178	70
SLC5A7	SLC5A7_8	TGCGGGATGCGAAGGAAACG	-152	60
SLC5A7	SLC5A7_9	GCACACCCACCCTCCTCGCG	-121	75
SLC5A7	SLC5A7_10	GTCAGAGGAGAGTGGTGCTA	-90	55
SLC5A8	SLC5A8_1	GAGATTAAGATCTTTAATCT	-25	25
SLC5A8	SLC5A8_2	ATTTGAAAATGCCTATCTCA	-107	30
SLC5A8	SLC5A8_3	ATTCTCATTACCCTTGAGAT	-107	35
SLC5A8	SLC5A8_4	TTTGAAAATGCCTATCTCAA	-108	30
SLC5A8	SLC5A8_5	TCATGTGACACATACATGCT	-175	40
SLC5A8	SLC5A8_6	AGCATGTATGTGTCACATGA	-189	40
SLC5A8	SLC5A8_7	TAACTACTATTTCCAACAAC	-248	30
SLC5A8	SLC5A8_8	TATTTCCAACAACAGGCTGA	-255	40
SLC5A8	SLC5A8_9	ATTTCCAACAACAGGCTGAA	-256	40
SLC5A8	SLC5A8_10	CATCGATCGTAAAGGAGAGC	-319	50
SLC5A9	SLC5A9_1	AGTAAAGGTGGAGCCGGGAC	-370	60
SLC5A9	SLC5A9_2	TGGTGGGAAAACCAAGGCCC	-345	60
SLC5A9	SLC5A9_3	ACCTTTACTTCCCTGGGCCT	-345	55
SLC5A9	SLC5A9_4	TTGGAACCCCAGAGGTGGGA	-290	60
SLC5A9	SLC5A9_5	TGAGCAGGAGGAGAAAGGAG	-237	55
SLC5A9	SLC5A9_6	TTTCTCCTCCTGCTCATCTG	-219	50
SLC5A9	SLC5A9_7	ATACATGCATGTGTACACAC	-181	40
SLC5A9	SLC5A9_8	GGAAGGAAGGAGTCCTGCAG	-118	60
SLC5A9	SLC5A9_9	AGTCCTGCAGGGGTTGGTGG	-108	65
SLC5A9	SLC5A9_10	CAGGACTGTATGTGCCAGCA	-66	55
SLC16A9	SLC16A9_1	TGCTACTGGAATGTTAAACT	-55	35
SLC16A9	SLC16A9_2	AAATATGTGTATAAGAAAAT	-98	15
SLC16A9	SLC16A9_3	TGGATTATTTTTCTTAACCC	-146	30
SLC16A9	SLC16A9_4	CTCACTTATCCAATTGCCCA	-152	45
SLC16A9	SLC16A9_5	TACTTAGAAGAGATTCTTTT	-221	25
SLC16A9	SLC16A9_6	AGGAAAACAACTTATAAGAA	-241	25
SLC16A9	SLC16A9_7	CCCAAATAGGAACTCAACAT	-271	40
SLC16A9	SLC16A9_8	GTGAGCATTTAGTCCCAAAT	-284	40
SLC16A9	SLC16A9_9	ACTCTATGTCATTTAATCTA	-316	25
SLC16A9	SLC16A9_10	CAAGAAGTGCCTGCCACCTA	-338	55
SLC16A8	SLC16A8_1	AGAAAGCTGCCAGCCCCTCC	-10	65
SLC16A8	SLC16A8_2	TGGAATGTGGCCTGGGGCGG	-30	70
SLC16A8	SLC16A8_3	GTTGGGGTCTCTTCAGGGCA	-94	60
SLC16A8	SLC16A8_4	TAGACACAGAGACCTTGCCC	-134	55
SLC16A8	SLC16A8_5	CTGTCCCAAGCCAGTCCAGG	-196	65
SLC16A8	SLC16A8_6	CAGGCCAGGCTGGGCCTCGG	-227	80
SLC16A8	SLC16A8_7	TGGGAGCCCCAGGCCAGGCT	-236	75
SLC16A8	SLC16A8_8	TAAGAGGCTTTTGTCCAGGA	-269	45
SLC16A8	SLC16A8_9	ACACTCTAAGCTCCAGGCCT	-329	55
SLC16A8	SLC16A8_10	CCCCAGCTTCCCACCAGCCT	-378	70
SLC6A20	SLC6A20_1	TTAAAAAATGGTTGAAAATG	-28	20
SLC6A20	SLC6A20_2	ACCACTTCCCAGCTCCGTCT	-89	60
SLC6A20	SLC6A20_3	CCGTGTCCCCAGACAACGCC	-129	70
SLC6A20	SLC6A20_4	TCGAAGTGGGCGCCTTCCCT	-177	65
SLC6A20	SLC6A20_5	GAAGAAAGGCCCCGCCGAGC	-226	70
SLC6A20	SLC6A20_6	CCTGGGGTCCTCCGGCTCGG	-226	80
SLC6A20	SLC6A20_7	TCCCCTGGGGTCCTCCGGCT	-229	75
SLC6A20	SLC6A20_8	GAAGGCACCCGAGATTGCAG	-263	60
SLC6A20	SLC6A20_9	CCCCGCCCGATCGTCGCGGC	-286	85
SLC6A20	SLC6A20_10	CGCGACGATCGGGCGGGGTG	-302	80
SLC20A1	SLC20A1_1	GCGTCACCCGGCAGAGGGAC	-370	75
SLC20A1	SLC20A1_2	AGTGCGGCTGGAGGCGCGGA	-309	75
SLC20A1	SLC20A1_3	CCCCTAGAGGCCGTCATGCG	-242	70
SLC20A1	SLC20A1_4	CCCCGCATGACGGCCTCTAG	-231	70
SLC20A1	SLC20A1_5	CCTGGAGTCTCGGCACCGTC	-173	70
SLC20A1	SLC20A1_6	CAGACGGTGCCGAGACTCCA	-161	65
SLC20A1	SLC20A1_7	ACGTGGACCGGCTCCCCGCT	-107	75
SLC20A1	SLC20A1_8	CTCATTGGCCCGGCCCGCTT	-85	70
SLC20A1	SLC20A1_9	ACCGTCGGGCTCACCCGGCT	-47	75
SLC20A1	SLC20A1_10	CGGCTGGGCACGCCGGGCCG	-32	90
SLC16A1	SLC16A1_1	CAGGGGCGCAGCGCGCGGGT	-366	85
SLC16A1	SLC16A1_2	CGCGGGTCGGACTGGGACGC	-353	80
SLC16A1	SLC16A1_3	GGAGGGGGCGCCGGCGCGCG	-319	95
SLC16A1	SLC16A1_4	CTGCAGTTCGGATGTCTGTG	-251	55
SLC16A1	SLC16A1_5	GTTCGGATGTCTGTGTGGCG	-246	60
SLC16A1	SLC16A1_6	GGGCCGGAGCATGCGCGCAG	-192	80
SLC16A1	SLC16A1_7	GGCTGCCTTATAACCCGCCG	-172	65
SLC16A1	SLC16A1_8	ATAAGGCAGCCTCGCTGGCC	-160	65
SLC16A1	SLC16A1_9	ACGAGGCAGCGAGCGAAGGA	-77	65
SLC16A1	SLC16A1_10	CTGGAGTTCCACGGGGCCCA	-46	70
SLC16A3	SLC16A3_1	AAGGAGGCAGGGGGTATCAA	-386	55
SLC16A3	SLC16A3_2	CTCCTTTGTGTGTGAAGGCA	-358	50
SLC16A3	SLC16A3_3	AACTGGCCCCTCCCGGACCC	-318	75
SLC16A3	SLC16A3_4	TCCCCGAAGCCCCCGGGTCC	-318	80
SLC16A3	SLC16A3_5	GTTGTCAGGGCCACCCTGCC	-279	70
SLC16A3	SLC16A3_6	CCAACAAAGGCCTTACTCCC	-227	55
SLC16A3	SLC16A3_7	GTTTTCTCTCATTTGCAACA	-175	35
SLC16A3	SLC16A3_8	AGCACCTCACGAGGTCCAGC	-130	65
SLC16A3	SLC16A3_9	CTCCCACCTTCGGGGAGGCG	-110	75
SLC16A3	SLC16A3_10	CGGCCCAGAACCCGACGCGG	-78	80
SLC16A2	SLC16A2_1	CGGGCTGCTTGTGAGGAAGG	-375	65
SLC16A2	SLC16A2_2	GGAGGGGTCTTCCCGAGGCT	-334	70
SLC16A2	SLC16A2_3	GCCTGCGGGGAAAAGAGGGC	-288	70
SLC16A2	SLC16A2_4	CTTGCCCGGATGCCCGTTAG	-233	65
SLC16A2	SLC16A2_5	AGTAGTTTGGGAAGGGAGCT	-189	50
SLC16A2	SLC16A2_6	GTAGGTAGGCGAGTAAAAGG	-147	50
SLC16A2	SLC16A2_7	AAAAGGAGGAGGAAGGGCTG	-133	55
SLC16A2	SLC16A2_8	GGAGGAAGAGGTGGGGGGTG	-77	70
SLC16A2	SLC16A2_9	GGAGGAGAGAGAGATGACAT	-47	50
SLC16A2	SLC16A2_10	GGGGAGAGGAGGAGGGGGGT	-27	75
SLC16A5	SLC16A5_1	ATTTCAACTAATGCACATCA	-342	30
SLC16A5	SLC16A5_2	GACTACCCAGGTAGGGGAAG	-320	60
SLC16A5	SLC16A5_3	CATGTGGCCCTCAGAACTAC	-291	55
SLC16A5	SLC16A5_4	CAGCCCTGGGAGCAGGTGAG	-252	70
SLC16A5	SLC16A5_5	GAGTCCAGGCAGTCCCTTGT	-212	60
SLC16A5	SLC16A5_6	AGCTCGAGGCTTTCATTGGA	-155	50
SLC16A5	SLC16A5_7	TTTCTGCGTTTTCCCTGCCC	-140	55
SLC16A5	SLC16A5_8	CAGGGAAAACGCAGAAAGAA	-123	45
SLC16A5	SLC16A5_9	ATAAAGAGACCACACCTCCC	-72	50
SLC16A5	SLC16A5_10	GGGTCTAGGGCCCCGGGCTT	-33	75
SLC16A4	SLC16A4_1	GAGCATACGTCTTTTGCAGG	-6	50
SLC16A4	SLC16A4_2	CTCAAAAATGCAATTAAAAT	-47	20
SLC16A4	SLC16A4_3	TGTATATTGACTAAAGATTC	-81	25
SLC16A4	SLC16A4_4	TGGTGAGAGAGGCATTTCCT	-151	50
SLC16A4	SLC16A4_5	ACAGGAGAATATAAAACTCC	-179	35
SLC16A4	SLC16A4_6	TATGCTCAGGGCAGGGGGAT	-268	60
SLC16A4	SLC16A4_7	GGCGACTATGCTCAGGGCAG	-274	65
SLC16A4	SLC16A4_8	CCCTGAGCATAGTCGCCAAA	-291	55
SLC16A4	SLC16A4_9	TCCACCCACAGTCACTCAGA	-358	55
SLC16A4	SLC16A4_10	AGTGACTGTGGGTGGAGGGA	-376	60
SLC16A7	SLC16A7_1	AGAAGAGTCTGGCCGAATGC	-377	55
SLC16A7	SLC16A7_2	GCACATCTGTCTTCTAGGTC	-296	50
SLC16A7	SLC16A7_3	GACCAAGGAAGAAAGCCAAA	-226	45
SLC16A7	SLC16A7_4	TAGGCACTTTCTCTATCGCT	-177	45
SLC16A7	SLC16A7_5	CTATAGCTTTGACAGCCGCT	-146	50
SLC16A7	SLC16A7_6	GGGAGCCGCCTCCCGGTGCC	-116	85
SLC16A7	SLC16A7_7	TCAGTCGGTCTCCAGGCACC	-116	65
SLC16A7	SLC16A7_8	GTGGAGGCCGGCCCGGGGGG	-88	90
SLC16A7	SLC16A7_9	GCTCCCCCCCACCACCCCCC	-88	85
SLC16A7	SLC16A7_10	CCCCCCACCACCCCCCGGGC	-84	90
SLC16A6	SLC16A6_1	AACGCCCCGATCTCCCAACC	-22	65
SLC16A6	SLC16A6_2	GCCGCCCCCGCCAGCGCCGC	-57	95
SLC16A6	SLC16A6_3	AGGTAACCGCGTCGCGGTCC	-85	70
SLC16A6	SLC16A6_4	TGACCCCCAGCCCAGGCGGC	-123	80
SLC16A6	SLC16A6_5	GCGCCCGCCAGCCTGCCGCC	-123	90
SLC16A6	SLC16A6_6	CGGCGCGGCTCAGGTCCACG	-162	80
SLC16A6	SLC16A6_7	GCGCTGAGCGCAGCCAAGGA	-200	70
SLC16A6	SLC16A6_8	CGGCGGAGACCGGCTGCAGC	-271	80
SLC16A6	SLC16A6_9	GCCTAGCTCTTATCCTATAC	-279	45
SLC16A6	SLC16A6_10	GGCGCGGGCGGCAGCACGCA	-329	85
SLC6A3	SLC6A3_1	CGGCTCCCAGCTGGACGGGG	-31	80
SLC6A3	SLC6A3_2	GGCTCCCTCCCCGTCCAGCT	-37	75
SLC6A3	SLC6A3_3	GTCCGAAGATAGCGGGTGCC	-77	65
SLC6A3	SLC6A3_4	CGGCCCAGACAGTTCCCGCG	-134	75
SLC6A3	SLC6A3_5	CGTCTAGATCCGCGACGTCT	-165	60
SLC6A3	SLC6A3_6	GTCCCGGAGCCTCGGACACG	-194	75
SLC6A3	SLC6A3_7	CGCAGATGGCTGGGAGCAAG	-242	65
SLC6A3	SLC6A3_8	CGTCCGGGAGGCGGGGGCGG	-274	90
SLC6A3	SLC6A3_9	CGCGGCCCGGGGAGGTGAGG	-297	85
SLC6A3	SLC6A3_10	GTCGGCGGGAGGGCGGGGCG	-346	90
SLC6A2	SLC6A2_1	GCTGGCGGAGACAGAGGAAA	-381	60
SLC6A2	SLC6A2_2	TCCGGGCTCTTGGATTACAC	-313	55
SLC6A2	SLC6A2_3	CCTGGCACACAGCGGGCATA	-273	65
SLC6A2	SLC6A2_4	TTCTCAGCCTCACAGAACAC	-195	50
SLC6A2	SLC6A2_5	CCTGCATCTCTGTTATTTAT	-155	35
SLC6A2	SLC6A2_6	AGAGATGCAGGAGTAAGTGC	-132	50
SLC6A2	SLC6A2_7	TAGGCGGCCAGCGGGCTGTT	-79	70
SLC6A2	SLC6A2_8	GCTGCAAATAGGCGGCCAGC	-71	65
SLC6A2	SLC6A2_9	GAAATGGGAATGTGCGGCTC	-41	55
SLC6A2	SLC6A2_10	AGTTTCTTTATCAACGAAAT	-26	25
SLC6A1	SLC6A1_1	CTTCCTTTGATGGCTCTTTC	-393	45
SLC6A1	SLC6A1_2	GAGAGATTGGAGCGGGACGG	-347	65
SLC6A1	SLC6A1_3	CAGGCGAGGGAAGGAGGGGG	-322	75
SLC6A1	SLC6A1_4	GGAGAATGCGAGAGGAAAGA	-230	50
SLC6A1	SLC6A1_5	GGAGAGGGGAGGCGTAGAAG	-208	65
SLC6A1	SLC6A1_6	AAAAGGAGAGAGCCTGCTGG	-170	55
SLC6A1	SLC6A1_7	GAGGGAGCGCGCGGCGGGCC	-124	90
SLC6A1	SLC6A1_8	CCTGGGGGAGCGCTGGGCGG	-106	85
SLC6A1	SLC6A1_9	GGCAGGGCTATACCCGAGCT	-72	65
SLC6A1	SLC6A1_10	TGGGCGGGCTCCGGGCGCCG	-53	90
SLC6A7	SLC6A7_1	AGATGAGGAAGCTGAGGGAC	-384	55
SLC6A7	SLC6A7_2	GAAAATAGGACACCTAGTTC	-312	40
SLC6A7	SLC6A7_3	AATGTGCCAGGTCCTGAACT	-311	50
SLC6A7	SLC6A7_4	TTGAATAATTGGACTAATGG	-251	30
SLC6A7	SLC6A7_5	CAAAGAGCCTGACACATAGT	-198	45
SLC6A7	SLC6A7_6	TACAGGAGTGTGAGCAATTC	-148	45
SLC6A7	SLC6A7_7	GGAGAGATTCTTATCCCCTA	-109	45
SLC6A7	SLC6A7_8	ACAGCAAAGACGACGCAGGG	-82	60
SLC6A7	SLC6A7_9	GCAAAGACGACGCAGGGGGG	-79	70
SLC6A7	SLC6A7_10	TTCCTTGCCCAACTGTGGAA	-46	50
SLC6A6	SLC6A6_1	AGTGGAGTGCGAGCCCGGTC	-381	70
SLC6A6	SLC6A6_2	GGTTTGCACCTGGCTGCTCC	-360	65
SLC6A6	SLC6A6_3	AGCCTGGCGGAAGAGGCGAG	-316	70
SLC6A6	SLC6A6_4	CTGCTGTGAAGGAAAGGACT	-280	50
SLC6A6	SLC6A6_5	CTGTCCTGCTCTTCTTCCGC	-242	60
SLC6A6	SLC6A6_6	CCAGGGCGGGCTGCCGCACC	-209	85
SLC6A6	SLC6A6_7	GCGCACACCCTCATGCCGCG	-184	75
SLC6A6	SLC6A6_8	CGCAAACACGCACGCGCGCA	-123	70
SLC6A6	SLC6A6_9	TGGGGCGGGGCTGGAAGCCC	-45	80
SLC6A6	SLC6A6_10	CCGGGCCGGGGGCGGGGCCG	-28	100
SLC6A5	SLC6A5_1	TTCCTCCAAGACTGACTGTC	-381	50
SLC6A5	SLC6A5_2	CTGAAGTCCACATACATGCT	-338	45
SLC6A5	SLC6A5_3	TTCAGTCATCGCAGAGCTGT	-279	50
SLC6A5	SLC6A5_4	ATTACTCCGAAAGAGGTTGA	-255	40
SLC6A5	SLC6A5_5	TTTCGGAATCCCTGAAGATA	-219	40
SLC6A5	SLC6A5_6	GGCTGTAGAGGAGGAAGGAG	-156	60
SLC6A5	SLC6A5_7	CGGGCTGTAGAGGAGGAAGG	-154	65
SLC6A5	SLC6A5_8	AGGCGCAGCCGCCAACAGAG	-129	70
SLC6A5	SLC6A5_9	TACAGCCCGATCCACTCTGT	-129	55
SLC6A5	SLC6A5_10	CTCCTAATTAAGGGAAACAT	-78	35
SLC6A4	SLC6A4_1	ACGCAGCTTTGAACTGTAGC	-48	50
SLC6A4	SLC6A4_2	AAGTCTTTATTGTGAGACTC	-111	35
SLC6A4	SLC6A4_3	CGTTTATCTGACTGACCGGC	-168	55
SLC6A4	SLC6A4_4	GCTGCTCTCTCTTTCTTCCT	-215	50
SLC6A4	SLC6A4_5	AGAAAGAGAGAGCAGCTTTC	-233	45
SLC6A4	SLC6A4_6	CTTTCGGGATGGGGACGATG	-248	60
SLC6A4	SLC6A4_7	TGTCCGAGGTCAAGAGAAAG	-274	50
SLC6A4	SLC6A4_8	CCTGTGGGCGCGGGGCGGCA	-321	85
SLC6A4	SLC6A4_9	TGGGCGCGGGGCGGCAGGGG	-325	90
SLC6A4	SLC6A4_10	TGCTCTTTAACTTTGCGGGA	-366	45
SLC6A9	SLC6A9_1	GCAGAAGGCCAGGGGCCTGG	-20	75
SLC6A9	SLC6A9_2	CAGAAGGCCTGGGGCACTAT	-52	60
SLC6A9	SLC6A9_3	CATTCCAGCCTAGCCCGAAG	-90	60
SLC6A9	SLC6A9_4	GCTCAAGGGCCCCAGCTGGA	-126	70
SLC6A9	SLC6A9_5	CTGCCTCGCTGCCCTCCAGC	-126	75
SLC6A9	SLC6A9_6	CCTGGGAGTGAGCGCCACAA	-166	65
SLC6A9	SLC6A9_7	TTGTAATTTTATTCCCTGGG	-237	35
SLC6A9	SLC6A9_8	GAGAAGTCGGCACGGGAGGA	-268	65
SLC6A9	SLC6A9_9	CCCTACCCGAACGGCTCCCC	-304	75
SLC6A9	SLC6A9_10	TTGAAGAGTGGAGAAGGCTT	-346	45
SLC6A8	SLC6A8_1	CTGGAGCGGCGTCTCCTCCC	-337	75
SLC6A8	SLC6A8_2	CCTCCTCCCTGCCCTCCTCC	-329	75
SLC6A8	SLC6A8_3	GCGTCTCCTCCCCGGGAGGA	-329	75
SLC6A8	SLC6A8_4	GAGGGCAGGGAGGAGGTGGG	-311	75
SLC6A8	SLC6A8_5	GACGAGGAGGGCGGGAGGGA	-283	75
SLC6A8	SLC6A8_6	GGGAGGGAGGGATGCGGGAG	-271	75
SLC6A8	SLC6A8_7	CGGGAGGGGGAGGGGGAGGG	-257	85
SLC6A8	SLC6A8_8	GTTTTTAAGCGGCGGCCGGC	-187	65
SLC6A8	SLC6A8_9	AGCGGCGGCCGGCCGGGGAC	-180	90
SLC6A8	SLC6A8_10	CGCCCTCTCCTTCCCGGCGG	-97	80
SLC30A9	SLC30A9_1	AACAAGGAGAACGATGTACG	-361	45
SLC30A9	SLC30A9_2	TCGGAGAGTACTGGACATGT	-331	50
SLC30A9	SLC30A9_3	CTCTCTACCTAGAGCCTGCC	-302	60
SLC30A9	SLC30A9_4	AAATGGGAGGAAAGATGGGA	-258	45
SLC30A9	SLC30A9_5	TGGACTCGAAACCGGGGCCG	-229	70
SLC30A9	SLC30A9_6	CATTTCCGAAACCACGGCCC	-229	60
SLC30A9	SLC30A9_7	TTTTTTTCTGGACTCGAAAC	-221	35
SLC30A9	SLC30A9_8	CCTGTACTTTTGCGCTTGGT	-131	50
SLC30A9	SLC30A9_9	GTGGGGAGGGCGTGGCTGCA	-78	75
SLC30A9	SLC30A9_10	GGACCCAGACTCCCAAAGTG	-61	60
SLC30A8	SLC30A8_1	CTCCCCGCGGCGCAGGGCTG	-385	85
SLC30A8	SLC30A8_2	GAGCGCAGTGCCGGCACTGC	-327	75
SLC30A8	SLC30A8_3	GCCGGCCGGCCCGGGCAGTG	-270	90
SLC30A8	SLC30A8_4	GGCCCCGCGGGCCCCGCACT	-243	90
SLC30A8	SLC30A8_5	GCTCCGAGTGCGGGGCCCGC	-235	85
SLC30A8	SLC30A8_6	GTGGAGGGAGTGGCGCGGGC	-167	80
SLC30A8	SLC30A8_7	CCTCTCTGGGCTGGCCAATG	-115	65
SLC30A8	SLC30A8_8	AGCCCGACACTGCGCTCTGG	-90	70
SLC30A8	SLC30A8_9	CAGCCCGACACTGCGCTCTG	-89	70
SLC30A8	SLC30A8_10	CTTCTCGAGCATGCCCAGAG	-50	60
SLC30A4	SLC30A4_1	ACTTTTCTTGCTAACTGAAA	-27	30
SLC30A4	SLC30A4_2	AAAGTGTGTCTCAGGAATCT	-94	40
SLC30A4	SLC30A4_3	GCGGTCGGAGGGTCACGCCG	-150	80
SLC30A4	SLC30A4_4	ACTTGCCTCCCAGCCTGGGA	-184	65
SLC30A4	SLC30A4_5	CCGCCCAAAGTCCCCTCAGT	-216	65
SLC30A4	SLC30A4_6	TCACTCACTGGCCAACTGAG	-216	55
SLC30A4	SLC30A4_7	CTCGCCCCGAGGCTGGATTG	-265	70
SLC30A4	SLC30A4_8	CCGCGATGGGCGGGGGCGCG	-300	90
SLC30A4	SLC30A4_9	CAGGCCTGGCGCGCAGGGCT	-327	80
SLC30A4	SLC30A4_10	GACACGCAGGCCTGGCGCGC	-333	80
SLC30A7	SLC30A7_1	ACTGGCATTAAATCCTGGTG	-337	45
SLC30A7	SLC30A7_2	TTTCGCCATTTCCTCCCAAC	-319	50
SLC30A7	SLC30A7_3	AGGATTTAATGCCAGTTGGG	-319	45
SLC30A7	SLC30A7_4	CCGGGAACACTGGTGGTAGG	-261	65
SLC30A7	SLC30A7_5	CTGGTGGTAGGCGGTCGGGT	-252	70
SLC30A7	SLC30A7_6	TGGGATGGAATCCTGCCACC	-174	60
SLC30A7	SLC30A7_7	TCTTCCTGAGTCCGGGTGGC	-174	65
SLC30A7	SLC30A7_8	CAACTACCAGGGGGTGTGAG	-145	60
SLC30A7	SLC30A7_9	CCCTGGTAGTTGCCACCTCC	-123	65
SLC30A7	SLC30A7_10	GCGTGGCTTGCGGCGGGGGC	-79	85
SLC30A6	SLC30A6_1	AGCACTTTCGGCGGCGAGGC	-386	70
SLC30A6	SLC30A6_2	GAGTGAACCACCACGCCTGG	-342	65
SLC30A6	SLC30A6_3	AAGGTTAAATCATACAACAC	-260	30
SLC30A6	SLC30A6_4	AAGCGTTGAGGTTAAGGGCA	-184	50
SLC30A6	SLC30A6_5	AGCTCTCCGAGAGATTGGTC	-156	55
SLC30A6	SLC30A6_6	CTGCACTCCGTGGCGGAAGG	-115	70
SLC30A6	SLC30A6_7	GCTGTCCCTGCACTCCGTGG	-108	70
SLC30A6	SLC30A6_8	AGTGCAGGGACAGCCGGGAA	-88	65
SLC30A6	SLC30A6_9	GCCGGGAAGGGGACGGAAGC	-76	75
SLC30A6	SLC30A6_10	GATTGGCTGTGAGGAAAGCG	-42	55
SLC30A1	SLC30A1_1	GGATGGCTGAGGAGCTAGAG	-35	60
SLC30A1	SLC30A1_2	CATCTGAGGGCTCTGCTTGC	-87	60
SLC30A1	SLC30A1_3	GGGCGGCGGGCGAGGGCGGC	-149	95
SLC30A1	SLC30A1_4	AGCAGGAGCAGGAGGGCGGC	-162	75
SLC30A1	SLC30A1_5	TCCTGCTCCTGCTCCGGCTG	-183	70
SLC30A1	SLC30A1_6	ACCCAGGCGGCGGCGGTGGC	-227	85
SLC30A1	SLC30A1_7	CCACCGCCGCCGCCTGGGTG	-242	85
SLC30A1	SLC30A1_8	TCAGAGCCGGCGCCGAGGCC	-271	80
SLC30A1	SLC30A1_9	TGTGGGCGTTCTCCGCCAGC	-330	70
SLC30A1	SLC30A1_10	GGGGCTCGGCGGCTTGACCC	-369	80
SLC30A3	SLC30A3_1	TTAATAGCTGTGGATCGGCG	-242	50
SLC30A3	SLC30A3_2	CTCTCTTAATAGCTGTGGAT	-247	40
SLC30A3	SLC30A3_3	ACTTCAGACCAAACCGTGTG	-285	50
SLC30A3	SLC30A3_4	GACTTCTGTTAGGCCTCACA	-287	50
SLC30A3	SLC30A3_5	TCAAGTGTCCTAGAGCCTGG	-319	55
SLC30A3	SLC30A3_6	AAGTGTCCTAGAGCCTGGCG	-321	60
SLC30A3	SLC30A3_7	AGTGTCCTAGAGCCTGGCGG	-322	65
SLC30A3	SLC30A3_8	TCCTAGAGCCTGGCGGGGGC	-326	75
SLC30A3	SLC30A3_9	CTAGAGCCTGGCGGGGGCGG	-328	80
SLC30A3	SLC30A3_10	GCCTGGCGGGGGCGGGGGCG	-333	95
SLC30A2	SLC30A2_1	CCAGGGCAGCCGCCAGTCGG	-5	80
SLC30A2	SLC30A2_2	TGGCTCCTTGCCTCGGAAGA	-48	60
SLC30A2	SLC30A2_3	TAGTTTGTAGAAATCCGCTT	-91	35
SLC30A2	SLC30A2_4	GCGCACCCCGCGCGGGAGAG	-153	85
SLC30A2	SLC30A2_5	CGGGTGTTGCTGAGTGAGGA	-179	60
SLC30A2	SLC30A2_6	GCGCCGCGCCGGGCGAAGGC	-213	90
SLC30A2	SLC30A2_7	AACTTCTCGCGGCCGGCAGG	-238	70
SLC30A2	SLC30A2_8	GGGCGCAGGCACAGGTGTGC	-277	75
SLC30A2	SLC30A2_9	GTCGCCGGCTGCAAAAGGCC	-296	70
SLC30A2	SLC30A2_10	AACCCGTGTGAAGCTGCCGT	-356	60
SLC35G2	SLC35G2_1	CCTGGAGAAAACTGCAGGAG	-388	55
SLC35G2	SLC35G2_2	AGAACATAGCCACTGCTAAC	-333	45
SLC35G2	SLC35G2_3	GGTGGCCCGCTGGGGATGCA	-311	75
SLC35G2	SLC35G2_4	GCCCGCTGGGGATGCAGGGG	-307	80
SLC35G2	SLC35G2_5	TTTCAATTGGTTTTGGCAAG	-256	35
SLC35G2	SLC35G2_6	TCCACTCTGCTCTGTGACTC	-197	55
SLC35G2	SLC35G2_7	GAGTGGAGAGTGGGTCTGAA	-170	55
SLC35G2	SLC35G2_8	AAAGGGTAAGGGCTGAACCA	-110	50
SLC35G2	SLC35G2_9	GTCCAGGGGACAGGCAAGAA	-92	60
SLC35G2	SLC35G2_10	AGACTGGTCATTAAAAGCAG	-60	40
SLC35G1	SLC35G1_1	GGTGCTTTGTAAAATCTTCG	-379	40
SLC35G1	SLC35G1_2	AAAGGAGGCCACAGGACCCC	-291	65
SLC35G1	SLC35G1_3	CACAGGACCCCCGGGCGCCA	-282	80
SLC35G1	SLC35G1_4	CACACTGAACCTGTCTGTCA	-239	50
SLC35G1	SLC35G1_5	TCAGTGTGACTTGCCAAGGA	-213	50
SLC35G1	SLC35G1_6	TGTAGCCTGAACGCAGCAGA	-172	55
SLC35G1	SLC35G1_7	AGACCCGCTGCCTCCCTGGT	-125	70
SLC35G1	SLC35G1_8	CTCCGCTGGCCTCTTAACCT	-101	60
SLC35G1	SLC35G1_9	AGGACGCGCGCGGTCTCCTT	-69	70
SLC35G1	SLC35G1_10	GTCTCCTTGGGGGAGGGTGC	-57	70
SLCO6A1	SLCO6A1_1	TGTGTAAAACACTTCACTTA	-33	30
SLCO6A1	SLCO6A1_2	TAATGTCTTCTGCTCTCTCC	-149	45
SLCO6A1	SLCO6A1_3	CTGGTCCTTCAACAATTTTC	-168	40
SLCO6A1	SLCO6A1_4	CCACCATAATAAAGTAAGTC	-222	35
SLCO6A1	SLCO6A1_5	ACCATAATAAAGTAAGTCTG	-224	30
SLCO6A1	SLCO6A1_6	AAAGTAAGTCTGGGGAAACT	-232	40
SLCO6A1	SLCO6A1_7	TCTTTTCTTCCACGTGCGGA	-337	50
SLCO6A1	SLCO6A1_8	TCCGCACGTGGAAGAAAAGA	-351	50
SLCO6A1	SLCO6A1_9	CTCAACCGTCAACCCCCGGG	-392	70
[truncated: 1,801 more rows]
